# Supplementary material for: Causal relationships between obesity-related anthropometric indicators and sepsis risk: a Mendelian-randomization study
Source: Front Nutr. 2024 Sep 23;11:1433754. doi: 10.3389/fnut.2024.1433754 (PMC11449881; doi:10.3389/fnut.2024.1433754)
Supplement: Supplementary file 2 [file Table_1.xlsx]

## Sheet: SNPs of exposures
Table S1: Instrumental variants of considered exposures.
Considered exposures	SNP	chr	pos	effect_allele	other_allele	beta	se	pvalue	R2	F Statistics
body mass index	rs12044597	1	1708801	G	A	0.0143	0.0016	1.69981e-18	0.000101214	79.8787
body mass index	rs2284746	1	17306675	G	C	-0.0104	0.0017	1.40001e-09	5.35374e-05	42.2499
body mass index	rs6692586	1	23299906	G	A	-0.0192	0.0023	1.10002e-16	0.000182447	144
body mass index	rs705217	1	34581472	G	T	-0.0102	0.0018	9.29994e-09	5.14982e-05	40.6405
body mass index	rs4660443	1	39591779	T	C	0.0164	0.0021	6.79986e-15	0.00013312	105.062
body mass index	rs17014375	1	209543560	G	T	0.0172	0.0025	1.10002e-11	0.000146422	115.562
body mass index	rs7535528	1	2444414	A	G	-0.0152	0.0018	1.39991e-16	0.000114354	90.2498
body mass index	rs2235564	1	6713114	T	C	0.0131	0.0018	3.69999e-13	8.49415e-05	67.035
body mass index	rs10914462	1	32125943	G	A	-0.0112	0.0017	1.5e-10	6.20902e-05	48.9999
body mass index	rs12033257	1	112318484	G	A	-0.0146	0.0018	2.39994e-15	0.000105505	83.2654
body mass index	rs6587552	1	151018861	G	A	-0.0173	0.002	1.59993e-17	0.00014813	116.91
body mass index	rs6673081	1	154989595	C	T	-0.01	0.0018	1.79999e-08	4.94986e-05	39.0624
body mass index	rs543874	1	177889480	G	A	0.0475	0.002	1.1995e-122	0.00111562	881.345
body mass index	rs11118308	1	219633869	G	A	-0.0101	0.0016	4.79999e-10	5.04935e-05	39.8476
body mass index	rs17425707	1	57874879	C	T	0.0167	0.0028	4.39997e-09	0.000138034	108.941
body mass index	rs6593688	1	96322205	G	A	0.0137	0.0018	8.60003e-15	9.28999e-05	73.3162
body mass index	rs946824	1	243684019	C	T	-0.0206	0.0026	1.10002e-15	0.000210018	165.765
body mass index	rs1891216	1	7728391	G	T	0.0107	0.0018	2.39999e-09	5.66705e-05	44.7225
body mass index	rs2791653	1	11129848	G	A	-0.0141	0.0019	1.29987e-13	9.84033e-05	77.66
body mass index	rs657452	1	49589847	G	A	-0.0188	0.0017	7.19946e-29	0.000174926	138.062
body mass index	rs2481665	1	62594677	C	T	-0.0161	0.0016	7.19946e-23	0.000128295	101.254
body mass index	rs7519259	1	66434743	A	G	0.0125	0.0017	3.80014e-13	7.73394e-05	61.035
body mass index	rs7551507	1	74995225	T	C	-0.0184	0.0016	9.30037e-30	0.000167563	132.25
body mass index	rs12049202	1	77967523	T	C	0.024	0.0022	1e-28	0.000285045	224.999
body mass index	rs818524	1	85201228	C	T	0.0106	0.0019	3.40001e-08	5.56163e-05	43.8905
body mass index	rs2007231	1	115266306	T	C	-0.0104	0.0018	5.19996e-09	5.35374e-05	42.2499
body mass index	rs10733051	1	167280354	G	A	-0.0097	0.0016	2.90001e-09	4.65733e-05	36.7538
body mass index	rs12564992	1	174478100	G	A	0.0196	0.0026	5.30029e-14	0.000190127	150.062
body mass index	rs10915840	1	225668524	A	G	-0.0118	0.0019	1.29999e-09	6.89205e-05	54.3905
body mass index	rs4653017	1	33776728	T	C	0.0122	0.0018	4.49987e-11	7.36719e-05	58.1405
body mass index	rs977747	1	47684677	G	T	-0.0169	0.0017	1.29987e-24	0.00014136	111.566
body mass index	rs1993709	1	72838529	G	A	0.0331	0.0021	1.9002e-57	0.000542044	427.972
body mass index	rs11165643	1	96924097	T	C	0.0206	0.0017	1.39991e-35	0.000210018	165.765
body mass index	rs10747488	1	98299475	A	C	-0.0123	0.002	1.2e-09	7.48845e-05	59.0975
body mass index	rs11185111	1	107962328	A	G	-0.0129	0.0019	7.70016e-12	8.23679e-05	65.0037
body mass index	rs7550711	1	110082886	T	C	0.0649	0.005	3.19963e-38	0.00208065	1645.31
body mass index	rs4414033	1	156406853	A	G	0.0129	0.0018	1.39991e-12	8.23679e-05	65.0037
body mass index	rs10920678	1	190239907	G	A	-0.0155	0.0016	1.50003e-21	0.000118912	93.8474
body mass index	rs12041258	1	195047936	C	T	-0.0146	0.002	9.49948e-13	0.000105505	83.2654
body mass index	rs2820311	1	201841476	G	A	0.0235	0.0018	4.10015e-38	0.000273295	215.722
body mass index	rs16849710	1	202106797	G	A	-0.0116	0.0018	6.00067e-11	6.66041e-05	52.5624
body mass index	rs2693826	2	6160943	A	G	-0.0137	0.0017	1.99986e-15	9.28999e-05	73.3162
body mass index	rs4358081	2	29100642	C	A	0.0097	0.0017	1.5e-08	4.65733e-05	36.7538
body mass index	rs6545714	2	59307725	A	G	-0.0191	0.0017	9.09913e-31	0.000180552	142.504
body mass index	rs1371108	2	81816251	A	C	0.0119	0.0018	8.99912e-11	7.00935e-05	55.3163
body mass index	rs4851029	2	104159785	G	T	0.0121	0.0017	1.69981e-12	7.24692e-05	57.1913
body mass index	rs10192119	2	164581241	G	T	0.0166	0.0022	2.99985e-14	0.000136386	107.64
body mass index	rs1521527	2	165427825	C	G	-0.0121	0.0017	3.10027e-12	7.24692e-05	57.1913
body mass index	rs17499593	2	172649755	G	C	0.0125	0.0022	1.09999e-08	7.73394e-05	61.035
body mass index	rs1064213	2	198950240	A	G	0.012	0.0017	2.39994e-12	7.12764e-05	56.2499
body mass index	rs4639527	2	416815	G	A	0.0172	0.0019	3.29989e-20	0.000146422	115.562
body mass index	rs13021737	2	632348	G	A	0.0574	0.0021	7.49894e-157	0.00162828	1287.01
body mass index	rs10169594	2	41637688	C	T	0.0121	0.0018	1.99986e-11	7.24692e-05	57.1913
body mass index	rs4556997	2	100814858	A	C	0.0197	0.0024	6.90081e-17	0.000192072	151.597
body mass index	rs429343	2	147903382	G	A	-0.015	0.0017	6.79986e-18	0.000111365	87.8904
body mass index	rs3764835	2	159519368	A	G	-0.0141	0.0024	3.09999e-09	9.84033e-05	77.66
body mass index	rs3754963	2	166185707	T	A	-0.0123	0.002	3.29997e-10	7.48845e-05	59.0975
body mass index	rs12328930	2	175079125	C	T	0.0098	0.0017	1.79999e-08	4.75385e-05	37.5155
body mass index	rs1528435	2	181550962	T	C	0.0164	0.0017	9.09913e-23	0.00013312	105.062
body mass index	rs3731695	2	203820275	C	T	0.0116	0.0016	7.89951e-13	6.66041e-05	52.5624
body mass index	rs7599312	2	213413231	A	G	-0.0186	0.0019	6.90081e-24	0.000171224	135.14
body mass index	rs1260326	2	27730940	C	T	0.0105	0.0017	3.89996e-10	5.45719e-05	43.0663
body mass index	rs17399237	2	35471626	C	T	-0.0129	0.0017	6.70039e-14	8.23679e-05	65.0037
body mass index	rs930295	2	50233352	C	A	-0.0211	0.0023	1e-19	0.000220335	173.91
body mass index	rs4671328	2	58935282	G	T	-0.0219	0.0017	2.19989e-36	0.000237356	187.347
body mass index	rs7557796	2	86766153	C	T	-0.016	0.0018	2.29985e-19	0.000126707	99.9997
body mass index	rs10197031	2	105454590	C	T	0.0166	0.0019	1.9002e-18	0.000136386	107.64
body mass index	rs1445652	2	155668460	A	G	0.0123	0.0022	4.30002e-08	7.48845e-05	59.0975
body mass index	rs4482463	2	205375909	A	C	-0.0331	0.0033	2.80027e-23	0.000542044	427.972
body mass index	rs3732084	2	207174316	C	T	0.0107	0.0018	1.09999e-09	5.66705e-05	44.7225
body mass index	rs2162524	2	230817437	C	T	0.0155	0.0018	4.10015e-17	0.000118912	93.8474
body mass index	rs10182181	2	25150296	G	A	0.0325	0.0016	6.70039e-90	0.000522581	412.597
body mass index	rs902695	2	113955074	A	G	-0.0103	0.0017	2.19999e-09	5.25129e-05	41.4413
body mass index	rs4954638	2	137435455	C	A	-0.0118	0.002	2.90001e-09	6.89205e-05	54.3905
body mass index	rs4589691	2	144051398	G	C	0.0141	0.0024	4.70002e-09	9.84033e-05	77.66
body mass index	rs11889536	2	220163543	G	A	-0.0189	0.0024	6.4003e-15	0.000176791	139.535
body mass index	rs934224	2	16613889	T	C	0.0107	0.002	4.70002e-08	5.66705e-05	44.7225
body mass index	rs4952843	2	46957845	G	A	-0.0131	0.0018	6.79986e-14	8.49415e-05	67.035
body mass index	rs3806572	2	55238677	A	G	-0.0145	0.0019	1.59993e-14	0.000104065	82.1287
body mass index	rs2861683	2	67836507	C	A	-0.0144	0.0017	1.29987e-16	0.000102635	80.9998
body mass index	rs17551974	2	142293146	A	C	-0.0141	0.0022	1.89998e-10	9.84033e-05	77.66
body mass index	rs17203016	2	208255518	G	A	0.015	0.002	2.09991e-13	0.000111365	87.8904
body mass index	rs199783965	2	228985505	T	C	0.0156	0.0018	6.4998e-18	0.000120451	95.0623
body mass index	rs2317299	2	236903093	C	T	-0.0106	0.0017	1.29999e-09	5.56163e-05	43.8905
body mass index	rs17033117	3	35443653	T	C	0.0137	0.0022	8.9e-10	9.28999e-05	73.3162
body mass index	rs11713193	3	49924424	A	G	0.0239	0.0017	2.39994e-44	0.000282675	223.128
body mass index	rs1452075	3	62481063	T	C	0.0141	0.0018	1.29987e-14	9.84033e-05	77.66
body mass index	rs1006896	3	88104411	C	A	-0.0234	0.0027	5.50047e-18	0.000270974	213.89
body mass index	rs645040	3	135926622	T	G	0.0171	0.002	2.49977e-18	0.000144725	114.222
body mass index	rs6443750	3	181329682	C	T	0.0148	0.0021	3.19963e-12	0.000108415	85.5623
body mass index	rs9816226	3	185834499	T	A	0.0323	0.0021	1.59993e-52	0.000516173	407.534
body mass index	rs1552893	3	194851700	G	A	-0.0126	0.0019	8.10028e-11	7.85817e-05	62.0155
body mass index	rs6764533	3	196088464	A	G	0.0116	0.0018	1.40001e-10	6.66041e-05	52.5624
body mass index	rs17535749	3	10027724	A	G	0.015	0.0027	2.5e-08	0.000111365	87.8904
body mass index	rs754635	3	42305131	G	C	0.0198	0.0027	2.19989e-13	0.000194026	153.14
body mass index	rs7626079	3	66427259	T	C	0.011	0.0018	1.6e-09	5.98927e-05	47.2655
body mass index	rs1656377	3	158285280	C	T	0.0099	0.0017	1.6e-08	4.85136e-05	38.2851
body mass index	rs13069244	3	180441172	A	G	0.0187	0.0032	2.99999e-09	0.00017307	136.597
body mass index	rs2600226	3	12928762	T	C	-0.0116	0.0019	3.69999e-10	6.66041e-05	52.5624
body mass index	rs9845966	3	13433158	G	T	-0.0105	0.0017	2.5e-10	5.45719e-05	43.0663
body mass index	rs4858193	3	20441050	C	T	-0.0129	0.0019	1.59993e-11	8.23679e-05	65.0037
body mass index	rs33500	3	42427191	T	C	-0.0167	0.0022	4.30031e-14	0.000138034	108.941
body mass index	rs538579	3	62711674	C	G	0.0137	0.0019	1.29987e-13	9.28999e-05	73.3162
body mass index	rs3772882	3	81808602	A	C	0.0127	0.0018	6.59933e-13	7.98338e-05	63.0037
body mass index	rs7640424	3	107820063	T	C	-0.0136	0.0018	2.29985e-14	9.15487e-05	72.2498
body mass index	rs2868975	3	116935323	A	G	-0.0143	0.0023	2.19999e-10	0.000101214	79.8787
body mass index	rs8192675	3	170724883	C	T	0.0152	0.0018	1.39991e-17	0.000114354	90.2498
body mass index	rs10510419	3	12426936	T	G	-0.0177	0.0023	2.19989e-14	0.000155058	122.379
body mass index	rs2365389	3	61236462	T	C	-0.0174	0.0017	1.29987e-25	0.000149847	118.265
body mass index	rs6785245	3	82647990	C	T	0.0132	0.0017	4.00037e-14	8.62432e-05	68.0623
body mass index	rs12629015	3	119618053	G	A	-0.0135	0.0023	2.1e-09	9.02075e-05	71.1912
body mass index	rs1320903	3	131758077	A	G	0.0216	0.0018	9.20026e-32	0.000230899	182.25
body mass index	rs16851483	3	141275436	T	G	0.0369	0.0035	3.19963e-26	0.000673557	531.878
body mass index	rs7615297	3	156299313	G	C	-0.0149	0.0024	5.69994e-10	0.000109885	86.7224
body mass index	rs6804842	3	25106437	G	A	0.0156	0.0017	3.59998e-21	0.000120451	95.0623
body mass index	rs7637852	3	44041777	G	A	-0.0139	0.0019	1.69981e-13	9.56318e-05	75.4725
body mass index	rs2325036	3	85819412	C	A	-0.0181	0.0017	3.59998e-27	0.000162144	127.972
body mass index	rs1454687	3	94038085	G	C	-0.0202	0.0017	5.19996e-32	0.000201943	159.39
body mass index	rs1436344	3	104606144	C	G	0.0141	0.0017	4.10015e-16	9.84033e-05	77.66
body mass index	rs2124499	3	123093541	C	G	-0.0123	0.0017	3.40017e-13	7.48845e-05	59.0975
body mass index	rs355777	3	154034950	C	G	0.0153	0.0017	1.39991e-18	0.000115864	91.4412
body mass index	rs1476322	3	161446055	A	G	0.0101	0.0017	5e-09	5.04935e-05	39.8476
body mass index	rs6772756	3	182312152	G	A	-0.0104	0.0019	4e-08	5.35374e-05	42.2499
body mass index	rs865809	3	183997735	G	A	-0.0127	0.002	5.39995e-10	7.98338e-05	63.0037
body mass index	rs10938397	4	45182527	G	A	0.0324	0.0016	3.40017e-86	0.000519372	410.061
body mass index	rs326896	4	112669571	T	C	-0.0128	0.0018	2.80027e-13	8.10959e-05	63.9998
body mass index	rs4864201	4	130731284	C	T	-0.0141	0.0017	1.50003e-16	9.84033e-05	77.66
body mass index	rs331966	4	143675717	C	A	0.0112	0.0018	3.2e-10	6.20902e-05	48.9999
body mass index	rs11736228	4	147376805	T	A	-0.0139	0.002	4.10015e-12	9.56318e-05	75.4725
body mass index	rs1492767	4	55221467	T	C	0.0094	0.0016	1e-08	4.37372e-05	34.5155
body mass index	rs7685048	4	95027784	T	C	-0.0101	0.0017	4.09996e-09	5.04935e-05	39.8476
body mass index	rs13107325	4	103188709	T	C	0.047	0.0032	1.10002e-47	0.00109228	862.888
body mass index	rs2051559	4	3298800	C	T	0.0176	0.0026	5.00035e-12	0.000153311	121
body mass index	rs13132853	4	38680015	G	A	-0.0142	0.0018	4.70002e-15	9.98039e-05	78.7654
body mass index	rs10009336	4	44480783	T	C	-0.014	0.0022	2.19999e-10	9.70126e-05	76.5623
body mass index	rs6815910	4	55495793	A	T	-0.0128	0.0017	1.39991e-13	8.10959e-05	63.9998
body mass index	rs17001561	4	77096118	A	G	0.0151	0.0023	3.80014e-11	0.000112855	89.0662
body mass index	rs13147390	4	80712000	C	T	0.0103	0.0018	1e-08	5.25129e-05	41.4413
body mass index	rs4148155	4	89054667	G	A	-0.0188	0.0026	5.00035e-13	0.000174926	138.062
body mass index	rs7694732	4	115124089	G	A	-0.0099	0.0017	8.70001e-09	4.85136e-05	38.2851
body mass index	rs1296328	4	137083193	C	A	-0.0179	0.0018	4.90004e-24	0.000158581	125.16
body mass index	rs13110266	4	162129844	A	G	-0.0117	0.0017	1.9002e-12	6.77574e-05	53.4725
body mass index	rs1522569	4	171632637	G	T	-0.0164	0.0022	2.90001e-13	0.00013312	105.062
body mass index	rs2643452	4	18529220	A	T	0.0136	0.0017	4.70002e-15	9.15487e-05	72.2498
body mass index	rs6448587	4	28561990	C	A	-0.0167	0.0023	2.29985e-13	0.000138034	108.941
body mass index	rs11945861	4	65700865	A	G	-0.0148	0.002	5.00035e-13	0.000108415	85.5623
body mass index	rs1804528	4	146056320	A	G	0.0109	0.002	2.99999e-08	5.88087e-05	46.41
body mass index	rs6841761	4	25423538	T	G	-0.0131	0.0016	6.4003e-16	8.49415e-05	67.035
body mass index	rs1863652	4	95991417	A	G	-0.0115	0.0018	1.40001e-10	6.54608e-05	51.66
body mass index	rs7683836	4	180167906	A	G	-0.0114	0.0017	6.29941e-11	6.43274e-05	50.7655
body mass index	rs7730004	5	43191033	T	C	0.0148	0.0018	9.09913e-16	0.000108415	85.5623
body mass index	rs17424296	5	60838903	A	G	-0.0108	0.0018	2.39999e-09	5.77347e-05	45.5624
body mass index	rs2931434	5	73159098	T	C	-0.0104	0.0018	1.40001e-08	5.35374e-05	42.2499
body mass index	rs13174863	5	139080745	G	A	0.0192	0.0023	2.90001e-16	0.000182447	144
body mass index	rs3844598	5	140992235	G	A	0.0095	0.0017	3.79997e-08	4.46727e-05	35.2538
body mass index	rs2367112	5	64168193	G	T	-0.0119	0.0016	2.29985e-13	7.00935e-05	55.3163
body mass index	rs16903285	5	87978252	C	T	0.0331	0.0026	7.59976e-38	0.000542044	427.972
body mass index	rs11739877	5	105876806	T	C	0.0117	0.0018	6.59933e-11	6.77574e-05	53.4725
body mass index	rs6595205	5	119372533	G	C	-0.0114	0.0016	1.99986e-12	6.43274e-05	50.7655
body mass index	rs7715256	5	153537893	T	G	-0.0166	0.0016	2.19989e-24	0.000136386	107.64
body mass index	rs2307111	5	75003678	C	T	-0.0265	0.0016	1.59993e-58	0.0003475	274.316
body mass index	rs6235	5	95728898	G	C	0.0175	0.0019	1.50003e-19	0.000151574	119.629
body mass index	rs11951673	5	95861012	T	C	-0.0123	0.0017	1.10002e-13	7.48845e-05	59.0975
body mass index	rs10478110	5	112445734	C	A	0.01	0.0017	9.59997e-09	4.94986e-05	39.0624
body mass index	rs13184896	5	122734005	T	G	-0.0133	0.0016	3.29989e-16	8.75547e-05	69.0975
body mass index	rs7724675	5	130440010	A	G	-0.0119	0.0021	9.49992e-09	7.00935e-05	55.3163
body mass index	rs7703576	5	144543996	C	T	0.0103	0.0019	4.79999e-08	5.25129e-05	41.4413
body mass index	rs16871902	5	3488462	A	G	0.0125	0.0017	4.60045e-13	7.73394e-05	61.035
body mass index	rs7704281	5	50591460	A	G	0.0271	0.0041	6.4998e-11	0.000363408	286.878
body mass index	rs1503526	5	63020706	C	T	0.014	0.0017	5.50047e-17	9.70126e-05	76.5623
body mass index	rs2009416	5	92415111	T	C	-0.0121	0.0018	1.10002e-11	7.24692e-05	57.1913
body mass index	rs40067	5	107439012	A	G	-0.0266	0.0023	7.10068e-30	0.000350127	276.39
body mass index	rs294704	5	152519088	T	G	-0.0113	0.0019	4e-09	6.32039e-05	49.8788
body mass index	rs4518345	5	27185904	A	G	-0.0117	0.0019	1e-09	6.77574e-05	53.4725
body mass index	rs876605	5	77801359	G	A	-0.0108	0.002	3.40001e-08	5.77347e-05	45.5624
body mass index	rs10942267	5	80841914	G	A	-0.0156	0.0019	3.90032e-17	0.000120451	95.0623
body mass index	rs11738695	5	108699161	A	C	0.0097	0.0017	2e-08	4.65733e-05	36.7538
body mass index	rs17056301	5	158271680	C	T	0.0118	0.002	2.39999e-09	6.89205e-05	54.3905
body mass index	rs189843	5	164600151	C	G	-0.0098	0.0017	1.7e-08	4.75385e-05	37.5155
body mass index	rs17663412	5	167595121	A	C	0.0157	0.0027	6.1e-09	0.000122	96.2849
body mass index	rs7730898	5	170459675	A	G	0.0168	0.0018	4.49987e-20	0.000139692	110.25
body mass index	rs806600	5	172914939	G	A	-0.0095	0.0017	3.29997e-08	4.46727e-05	35.2538
body mass index	rs6556301	5	176527577	T	G	-0.0111	0.0018	4.09996e-10	6.09865e-05	48.1288
body mass index	rs2228213	6	12124855	A	G	-0.0139	0.0017	4.60045e-16	9.56318e-05	75.4725
body mass index	rs9367368	6	13189275	C	T	-0.0121	0.0018	1e-11	7.24692e-05	57.1913
body mass index	rs9379827	6	26153335	A	C	-0.0132	0.0019	6.89922e-12	8.62432e-05	68.0623
body mass index	rs9370261	6	53939516	T	C	0.0231	0.0042	3.40001e-08	0.000264073	208.441
body mass index	rs947612	6	73738661	A	G	-0.0116	0.002	5.60003e-09	6.66041e-05	52.5624
body mass index	rs2246012	6	131898208	C	T	0.0158	0.0022	3.10027e-13	0.000123559	97.5154
body mass index	rs1885728	6	5977833	A	G	0.0108	0.0019	1e-08	5.77347e-05	45.5624
body mass index	rs3828783	6	33767727	A	G	-0.0165	0.0021	5.60015e-15	0.000134748	106.347
body mass index	rs2744974	6	34579431	T	C	0.0249	0.0018	1.39991e-45	0.000306817	242.191
body mass index	rs765875	6	143185683	T	C	-0.0121	0.0017	2.99985e-12	7.24692e-05	57.1913
body mass index	rs3806114	6	20482335	A	G	-0.0113	0.0018	3.40001e-10	6.32039e-05	49.8788
body mass index	rs987237	6	50803050	G	A	0.0409	0.0021	9.30037e-84	0.000827373	653.44
body mass index	rs1327259	6	51177811	G	A	-0.0155	0.0018	1.69981e-18	0.000118912	93.8474
body mass index	rs9688431	6	73922654	C	T	-0.0231	0.0035	2.39994e-11	0.000264073	208.441
body mass index	rs9294260	6	83433228	A	G	0.0147	0.0016	1.80011e-19	0.000106955	84.4099
body mass index	rs2357760	6	120213880	A	G	0.0145	0.0017	6.79986e-17	0.000104065	82.1287
body mass index	rs2875762	6	124925032	C	G	0.0139	0.002	1.20005e-11	9.56318e-05	75.4725
body mass index	rs1268065	6	126042783	A	G	-0.0102	0.0017	1e-09	5.14982e-05	40.6405
body mass index	rs262130	6	142853486	T	C	0.0127	0.0023	1.79999e-08	7.98338e-05	63.0037
body mass index	rs4495304	6	31080718	C	T	-0.0194	0.0033	5e-09	0.000186267	147.015
body mass index	rs2033529	6	40348653	G	A	0.0205	0.0018	1.9002e-30	0.000207985	164.16
body mass index	rs3749897	6	42532102	T	C	0.0122	0.0018	8.4004e-12	7.36719e-05	58.1405
body mass index	rs1266874	6	51779638	G	A	0.014	0.0018	9.79941e-15	9.70126e-05	76.5623
body mass index	rs7761673	6	70357368	A	T	-0.0126	0.0021	1.89998e-09	7.85817e-05	62.0155
body mass index	rs200810	6	97922184	C	T	-0.0136	0.0017	5.50047e-16	9.15487e-05	72.2498
body mass index	rs9375702	6	130384187	T	C	-0.0115	0.0019	7.90005e-10	6.54608e-05	51.66
body mass index	rs9362662	6	90296588	G	A	-0.0112	0.0017	1.2e-10	6.20902e-05	48.9999
body mass index	rs901630	6	98539519	T	C	-0.0146	0.0017	1.9002e-18	0.000105505	83.2654
body mass index	rs17789218	6	100600097	C	T	0.013	0.0019	7.39946e-12	8.36497e-05	66.0155
body mass index	rs156201	6	104847441	C	G	0.0123	0.002	5.80003e-10	7.48845e-05	59.0975
body mass index	rs3800229	6	108996963	T	G	0.0175	0.0018	1.39991e-22	0.000151574	119.629
body mass index	rs1538247	6	153395344	C	T	0.0108	0.0019	1e-08	5.77347e-05	45.5624
body mass index	rs9478671	6	155987825	G	A	0.012	0.0021	1.7e-08	7.12764e-05	56.2499
body mass index	rs486359	6	160774441	C	G	0.0112	0.0017	1.59993e-11	6.20902e-05	48.9999
body mass index	rs13191362	6	163033350	G	A	-0.0236	0.0025	5.90065e-21	0.000275625	217.562
body mass index	rs17207196	7	75101065	T	C	-0.0221	0.0018	2.09991e-35	0.00024171	190.785
body mass index	rs3807645	7	77830091	A	G	-0.0166	0.0021	2.39994e-15	0.000136386	107.64
body mass index	rs11496125	7	103417557	T	C	0.0169	0.0017	2.99985e-22	0.00014136	111.566
body mass index	rs10247983	7	114590228	A	G	0.0201	0.0033	1.7e-09	0.000199949	157.816
body mass index	rs3800637	7	137403432	C	T	0.0115	0.0018	5.1e-10	6.54608e-05	51.66
body mass index	rs2907948	7	150638484	A	G	-0.0141	0.0019	1.29987e-13	9.84033e-05	77.66
body mass index	rs1830074	7	6718674	C	T	0.0115	0.0019	1.40001e-09	6.54608e-05	51.66
body mass index	rs4307239	7	24354300	G	A	0.0115	0.0017	3.90032e-11	6.54608e-05	51.66
body mass index	rs12718572	7	50573325	T	C	-0.0117	0.0018	2.99985e-11	6.77574e-05	53.4725
body mass index	rs38314	7	70067315	A	G	-0.012	0.0017	4.70002e-12	7.12764e-05	56.2499
body mass index	rs13240600	7	99064466	G	A	-0.0204	0.0024	3.50026e-17	0.000205961	162.562
body mass index	rs7788008	7	112972483	A	G	-0.0157	0.0017	1.10002e-19	0.000122	96.2849
body mass index	rs6461115	7	2103668	G	A	-0.0144	0.0019	1.20005e-13	0.000102635	80.9998
body mass index	rs4722398	7	3125220	T	C	0.0158	0.0025	3.59998e-10	0.000123559	97.5154
body mass index	rs10248136	7	39077397	T	C	-0.0097	0.0017	2e-08	4.65733e-05	36.7538
body mass index	rs202240867	7	39448936	T	C	-0.0121	0.0018	3.29989e-11	7.24692e-05	57.1913
body mass index	rs11505821	7	76818677	T	A	0.0311	0.0035	2.70023e-19	0.00047855	377.815
body mass index	rs7811342	7	138794618	C	T	-0.0197	0.0029	1.10002e-11	0.000192072	151.597
body mass index	rs10243319	7	147674678	C	T	-0.0107	0.0018	1.2e-09	5.66705e-05	44.7225
body mass index	rs774246	7	26990816	G	A	0.0153	0.0025	5.39995e-10	0.000115864	91.4412
body mass index	rs215634	7	32369148	G	A	-0.0152	0.0018	2.60016e-17	0.000114354	90.2498
body mass index	rs10269783	7	49616203	A	G	0.0133	0.0017	1.39991e-15	8.75547e-05	69.0975
body mass index	rs7780752	7	93241640	C	T	0.0139	0.0018	1e-14	9.56318e-05	75.4725
body mass index	rs10953740	7	113460282	G	A	-0.0153	0.0017	1e-18	0.000115864	91.4412
body mass index	rs2283093	7	126721231	T	C	0.0127	0.0021	3.09999e-09	7.98338e-05	63.0037
body mass index	rs2543132	8	15536311	C	G	0.0146	0.0022	5.00035e-11	0.000105505	83.2654
body mass index	rs1421334	8	30865733	C	A	-0.0125	0.0018	1e-12	7.73394e-05	61.035
body mass index	rs7826312	8	32400115	C	T	0.0104	0.0017	4.90004e-10	5.35374e-05	42.2499
body mass index	rs12546578	8	85085268	A	T	0.0146	0.002	1e-13	0.000105505	83.2654
body mass index	rs12680842	8	95582606	G	A	-0.0133	0.0018	4.40048e-14	8.75547e-05	69.0975
body mass index	rs12675063	8	132879047	T	A	0.0156	0.0026	1.29999e-09	0.000120451	95.0623
body mass index	rs4072917	8	143300279	A	G	0.0115	0.0018	6.89922e-11	6.54608e-05	51.66
body mass index	rs7844647	8	34503776	C	T	-0.0123	0.0018	2.80027e-11	7.48845e-05	59.0975
body mass index	rs13250058	8	112270826	T	G	0.0112	0.0018	2.90001e-10	6.20902e-05	48.9999
body mass index	rs6985109	8	10761585	A	G	-0.0177	0.0017	1.50003e-26	0.000155058	122.379
body mass index	rs17119937	8	14502274	C	T	0.0212	0.0036	5.60003e-09	0.000222428	175.562
body mass index	rs6471941	8	62117973	A	G	0.0156	0.0021	3.10027e-13	0.000120451	95.0623
body mass index	rs12334877	8	67194171	A	G	-0.0144	0.0022	7.70016e-11	0.000102635	80.9998
body mass index	rs1431659	8	73439070	G	A	-0.0196	0.0019	6.00067e-24	0.000190127	150.062
body mass index	rs7819514	8	93204442	A	G	-0.0107	0.0018	5.69994e-09	5.66705e-05	44.7225
body mass index	rs2694047	8	116750548	G	A	0.0188	0.002	3.90032e-21	0.000174926	138.062
body mass index	rs11781699	8	118863061	C	T	0.0132	0.0021	3.09999e-10	8.62432e-05	68.0623
body mass index	rs13263601	8	14095900	C	A	0.0154	0.0018	2.19989e-17	0.000117383	92.6404
body mass index	rs1982441	8	28021769	T	G	0.0175	0.0026	7.00003e-12	0.000151574	119.629
body mass index	rs17405819	8	76806584	C	T	-0.0215	0.0018	4.30031e-33	0.000228766	180.566
body mass index	rs7037266	9	6942940	A	C	-0.0112	0.0018	3.50002e-10	6.20902e-05	48.9999
body mass index	rs1948080	9	11852043	G	T	-0.0137	0.0018	1.10002e-14	9.28999e-05	73.3162
body mass index	rs10962550	9	16720329	C	G	0.0182	0.0022	6.20012e-16	0.00016394	129.39
body mass index	rs10971709	9	33804813	T	C	0.0132	0.0021	6.19998e-10	8.62432e-05	68.0623
body mass index	rs3829849	9	129390800	T	C	0.0098	0.0017	5.89997e-09	4.75385e-05	37.5155
body mass index	rs10858334	9	137989785	G	C	0.0143	0.0026	2.69998e-08	0.000101214	79.8787
body mass index	rs1412235	9	28410996	C	G	0.0246	0.0017	6.00067e-45	0.000299471	236.39
body mass index	rs1472169	9	37209396	T	C	-0.0139	0.0018	2.80027e-15	9.56318e-05	75.4725
body mass index	rs7024334	9	109072075	G	T	-0.0138	0.002	3.10027e-12	9.42609e-05	74.3904
body mass index	rs10984756	9	122651784	G	C	0.0174	0.0029	1.09999e-09	0.000149847	118.265
body mass index	rs10968114	9	27800007	C	A	-0.0113	0.0017	6.09958e-11	6.32039e-05	49.8788
body mass index	rs7025938	9	103088321	G	C	0.0166	0.0019	3.69999e-19	0.000136386	107.64
body mass index	rs9408882	9	118664402	A	G	-0.0093	0.0016	1.29999e-08	4.28116e-05	33.7851
body mass index	rs2174307	9	73791849	C	G	0.0121	0.0017	4.90004e-12	7.24692e-05	57.1913
body mass index	rs10867256	9	81367391	T	C	-0.0118	0.0017	8.69961e-12	6.89205e-05	54.3905
body mass index	rs13287131	9	92119579	C	T	0.0123	0.002	6.80002e-10	7.48845e-05	59.0975
body mass index	rs7869771	9	94180627	C	A	-0.014	0.0019	4.90004e-13	9.70126e-05	76.5623
body mass index	rs9650755	9	96484342	G	A	0.0154	0.002	2.80027e-15	0.000117383	92.6404
body mass index	rs380857	9	101491066	A	C	-0.0151	0.0027	3.59998e-08	0.000112855	89.0662
body mass index	rs1535660	9	10371073	C	T	-0.0147	0.0025	5.19996e-09	0.000106955	84.4099
body mass index	rs4740619	9	15634326	C	T	-0.0186	0.0016	2.29985e-30	0.000171224	135.14
body mass index	rs10811871	9	23200766	G	A	-0.0108	0.0018	1.6e-09	5.77347e-05	45.5624
body mass index	rs1187352	9	87293457	C	T	0.0119	0.0018	6.00067e-11	7.00935e-05	55.3163
body mass index	rs1928295	9	120378483	C	T	-0.0141	0.0016	5.40008e-18	9.84033e-05	77.66
body mass index	rs7871866	9	131027982	C	G	0.0187	0.0024	2.29985e-14	0.00017307	136.597
body mass index	rs12098284	10	76047464	T	C	0.0178	0.0026	1.80011e-11	0.000156814	123.765
body mass index	rs11251352	10	2585792	G	A	0.0109	0.0018	7.00003e-10	5.88087e-05	46.41
body mass index	rs12779328	10	12943973	T	C	0.0105	0.0019	4.49997e-08	5.45719e-05	43.0663
body mass index	rs10795422	10	16759312	G	A	0.0139	0.0019	9.30037e-14	9.56318e-05	75.4725
body mass index	rs1624134	10	34834482	C	G	0.0101	0.0018	1.09999e-08	5.04935e-05	39.8476
body mass index	rs2163188	10	65314711	C	G	0.0131	0.0017	1.99986e-14	8.49415e-05	67.035
body mass index	rs7899106	10	87410904	G	A	0.0331	0.0037	1e-18	0.000542044	427.972
body mass index	rs7903146	10	114758349	T	C	-0.0181	0.0018	1.29987e-23	0.000162144	127.972
body mass index	rs7084454	10	21821274	A	G	0.0193	0.0019	4.00037e-25	0.000184352	145.504
body mass index	rs12762034	10	33969931	C	T	0.024	0.0032	7.29962e-14	0.000285045	224.999
body mass index	rs3977755	10	104420210	T	C	-0.0135	0.0019	5.90065e-13	9.02075e-05	71.1912
body mass index	rs3904244	10	27361527	A	T	0.0155	0.0025	4.30002e-10	0.000118912	93.8474
body mass index	rs1937683	10	53679060	T	C	0.0109	0.0018	3.2e-09	5.88087e-05	46.41
body mass index	rs17113297	10	102395982	T	C	0.0166	0.0021	2.09991e-15	0.000136386	107.64
body mass index	rs17636031	10	126594078	C	T	0.016	0.0019	1.20005e-17	0.000126707	99.9997
body mass index	rs999889	10	84279949	A	G	-0.0108	0.0019	1.40001e-08	5.77347e-05	45.5624
body mass index	rs10887578	10	88096047	C	G	0.0128	0.0017	1.59993e-13	8.10959e-05	63.9998
body mass index	rs577525	10	99769388	C	T	0.0166	0.0017	9.70063e-22	0.000136386	107.64
body mass index	rs1681740	10	118564313	C	A	-0.0115	0.0018	1.09999e-10	6.54608e-05	51.66
body mass index	rs845084	10	125220036	A	G	0.014	0.002	1.29987e-12	9.70126e-05	76.5623
body mass index	rs4880341	10	133992689	T	C	-0.0118	0.0017	1.10002e-11	6.89205e-05	54.3905
body mass index	rs4757144	11	13331226	A	G	0.0169	0.0018	5.60015e-22	0.00014136	111.566
body mass index	rs6265	11	27679916	T	C	-0.0412	0.0021	1e-86	0.000839545	663.061
body mass index	rs7102454	11	65594820	C	T	0.0158	0.0018	2.39994e-18	0.000123559	97.5154
body mass index	rs592483	11	69445173	T	C	-0.0147	0.0017	1.99986e-18	0.000106955	84.4099
body mass index	rs349088	11	84814393	A	C	-0.0128	0.0017	1.80011e-13	8.10959e-05	63.9998
body mass index	rs7358465	11	89990280	T	C	0.0103	0.0019	2.99999e-08	5.25129e-05	41.4413
body mass index	rs2605603	11	93221105	A	G	-0.0103	0.0016	2.5e-10	5.25129e-05	41.4413
body mass index	rs10750215	11	122505344	T	G	0.0108	0.0017	1.29999e-10	5.77347e-05	45.5624
body mass index	rs4936175	11	132641959	C	T	0.0122	0.0017	1.39991e-12	7.36719e-05	58.1405
body mass index	rs12416812	11	888632	A	G	0.0111	0.0016	6.09958e-12	6.09865e-05	48.1288
body mass index	rs10832778	11	17394073	G	C	0.0125	0.0017	1.29987e-13	7.73394e-05	61.035
body mass index	rs2065418	11	30422068	G	T	-0.0166	0.0018	3.59998e-20	0.000136386	107.64
body mass index	rs10768994	11	43936945	C	T	-0.0114	0.0017	6.4003e-12	6.43274e-05	50.7655
body mass index	rs6591407	11	56914157	A	C	-0.0118	0.0021	1.89998e-08	6.89205e-05	54.3905
body mass index	rs4937870	11	112826709	G	A	-0.0109	0.0019	8.79995e-09	5.88087e-05	46.41
body mass index	rs7925214	11	130794253	T	C	0.0147	0.0018	4.40048e-17	0.000106955	84.4099
body mass index	rs491711	11	28742220	C	A	-0.0115	0.0019	1.09999e-09	6.54608e-05	51.66
body mass index	rs10742752	11	45438374	C	T	0.0124	0.0017	1.10002e-13	7.6107e-05	60.0623
body mass index	rs7117238	11	78040259	A	G	-0.0131	0.0022	2.5e-09	8.49415e-05	67.035
body mass index	rs4310573	11	97855562	T	C	0.0116	0.0021	3.50002e-08	6.66041e-05	52.5624
body mass index	rs1048932	11	115044850	A	C	-0.016	0.0017	3.80014e-22	0.000126707	99.9997
body mass index	rs4929923	11	8639200	C	T	0.0181	0.0017	7.19946e-27	0.000162144	127.972
body mass index	rs4237643	11	43648368	G	T	-0.0223	0.0019	4.30031e-33	0.000246103	194.253
body mass index	rs685870	11	64111928	C	T	0.012	0.0019	2.39999e-10	7.12764e-05	56.2499
body mass index	rs11030618	11	29243293	T	C	0.011	0.0017	2.39999e-10	5.98927e-05	47.2655
body mass index	rs7124681	11	47529947	A	C	0.0263	0.0016	3.19963e-58	0.000342276	270.191
body mass index	rs1465900	11	76473138	C	A	-0.0125	0.002	4.79999e-10	7.73394e-05	61.035
body mass index	rs1784460	11	118938371	A	T	0.0132	0.0018	8.99912e-14	8.62432e-05	68.0623
body mass index	rs12364470	11	134601012	G	T	0.0178	0.0022	1.10002e-15	0.000156814	123.765
body mass index	rs2429150	12	2152655	C	A	0.0111	0.0018	2.69998e-10	6.09865e-05	48.1288
body mass index	rs7970953	12	24075508	A	G	0.0135	0.0018	9.79941e-14	9.02075e-05	71.1912
body mass index	rs10878946	12	69642315	T	C	-0.0141	0.0019	3.59998e-13	9.84033e-05	77.66
body mass index	rs11066188	12	112610714	A	G	-0.012	0.0017	8.10028e-13	7.12764e-05	56.2499
body mass index	rs11615578	12	121714935	T	C	0.013	0.002	8.10028e-11	8.36497e-05	66.0155
body mass index	rs11170468	12	39430048	C	A	-0.0123	0.0019	1.89998e-10	7.48845e-05	59.0975
body mass index	rs7138803	12	50247468	A	G	0.03	0.0017	2.29985e-71	0.000445311	351.562
body mass index	rs705704	12	56435412	A	G	-0.0131	0.0018	1.9002e-13	8.49415e-05	67.035
body mass index	rs11105839	12	91237920	A	T	-0.0109	0.0017	1.09999e-10	5.88087e-05	46.41
body mass index	rs7488867	12	103699685	T	C	-0.0204	0.002	8.4004e-24	0.000205961	162.562
body mass index	rs10492229	12	110602173	T	C	0.0142	0.0019	7.70016e-14	9.98039e-05	78.7654
body mass index	rs4148866	12	123425575	T	C	0.0098	0.0018	4e-08	4.75385e-05	37.5155
body mass index	rs2306537	12	133423695	G	A	0.0133	0.0019	8.69961e-13	8.75547e-05	69.0975
body mass index	rs12422552	12	14413931	C	G	-0.0134	0.002	1.59993e-11	8.88761e-05	70.1404
body mass index	rs2608703	12	41846769	A	C	0.0142	0.0017	1.9002e-16	9.98039e-05	78.7654
body mass index	rs12299814	12	90216146	A	C	-0.0157	0.002	5.19996e-15	0.000122	96.2849
body mass index	rs2943465	12	19265921	C	T	0.0248	0.0039	2e-10	0.000304358	240.249
body mass index	rs11173522	12	60953472	A	C	0.0128	0.0021	1.09999e-09	8.10959e-05	63.9998
body mass index	rs11115176	12	82465797	C	T	-0.0121	0.0019	2e-10	7.24692e-05	57.1913
body mass index	rs4842491	12	89905537	T	C	0.0098	0.0018	4e-08	4.75385e-05	37.5155
body mass index	rs11609659	12	108296260	C	T	-0.0154	0.002	2.19989e-14	0.000117383	92.6404
body mass index	rs12369179	12	122963550	T	C	-0.0359	0.0031	2.49977e-31	0.000637567	503.44
body mass index	rs11611246	12	939480	T	G	0.024	0.002	5.00035e-32	0.000285045	224.999
body mass index	rs1843328	12	17111188	A	C	-0.0099	0.0017	7.90005e-09	4.85136e-05	38.2851
body mass index	rs7318817	13	28617708	T	C	-0.0155	0.0018	2.70023e-18	0.000118912	93.8474
body mass index	rs1927790	13	96922191	C	T	0.0148	0.0016	1.80011e-19	0.000108415	85.5623
body mass index	rs9522285	13	112230701	A	G	0.0127	0.0017	2.49977e-13	7.98338e-05	63.0037
body mass index	rs6561943	13	58356761	T	C	0.0119	0.0019	4.20001e-10	7.00935e-05	55.3163
body mass index	rs9300422	13	98223320	G	A	-0.0103	0.0018	4e-09	5.25129e-05	41.4413
body mass index	rs7334078	13	99120484	C	T	-0.0121	0.0019	2.19999e-10	7.24692e-05	57.1913
body mass index	rs1218822	13	28011963	A	G	0.0168	0.0017	1.9002e-22	0.000139692	110.25
body mass index	rs7983065	13	33380786	T	C	-0.0148	0.0017	8.9002e-18	0.000108415	85.5623
body mass index	rs12429545	13	54102206	A	G	0.0316	0.0025	9.60064e-38	0.000494053	390.062
body mass index	rs8181823	13	65477940	C	A	0.0127	0.002	4.09996e-10	7.98338e-05	63.0037
body mass index	rs9547153	13	85903717	G	A	0.0098	0.0017	8.70001e-09	4.75385e-05	37.5155
body mass index	rs1112613	13	53651850	A	G	-0.0133	0.0023	3.40001e-09	8.75547e-05	69.0975
body mass index	rs9538162	13	59265043	C	T	-0.0156	0.0018	4.79954e-19	0.000120451	95.0623
body mass index	rs1144387	13	78365190	C	G	0.0098	0.0017	1.6e-08	4.75385e-05	37.5155
body mass index	rs7998796	13	81020036	G	A	0.0105	0.0018	1.09999e-08	5.45719e-05	43.0663
body mass index	rs2479958	13	111984244	G	A	-0.0154	0.0018	1.50003e-17	0.000117383	92.6404
body mass index	rs17446257	13	40749213	A	G	0.0153	0.0026	2.90001e-09	0.000115864	91.4412
body mass index	rs9571687	13	67472713	A	C	-0.0129	0.0018	2.80027e-12	8.23679e-05	65.0037
body mass index	rs1330052	13	86536006	G	C	0.0132	0.0018	1.50003e-13	8.62432e-05	68.0623
body mass index	rs3007105	14	47367616	T	C	0.0142	0.0017	1.10002e-17	9.98039e-05	78.7654
body mass index	rs4981693	14	29680331	A	G	0.0206	0.002	6.90081e-24	0.000210018	165.765
body mass index	rs226000	14	30488699	T	C	0.0119	0.0022	3.59998e-08	7.00935e-05	55.3163
body mass index	rs3902951	14	69789755	G	T	0.0134	0.002	7.00003e-12	8.88761e-05	70.1404
body mass index	rs1285997	14	91513029	G	C	0.0142	0.0019	1.20005e-13	9.98039e-05	78.7654
body mass index	rs9989141	14	94006257	T	C	0.0162	0.0017	3.59998e-21	0.000129894	102.515
body mass index	rs709400	14	104149475	G	A	-0.015	0.0017	4.60045e-19	0.000111365	87.8904
body mass index	rs7148846	14	40133821	G	T	0.0124	0.0022	2.19999e-08	7.6107e-05	60.0623
body mass index	rs4430672	14	63094407	C	T	-0.0127	0.0022	3.89996e-09	7.98338e-05	63.0037
body mass index	rs217671	14	62360464	G	A	0.0144	0.0019	1.29987e-13	0.000102635	80.9998
body mass index	rs768840	14	73143457	A	G	0.0114	0.0018	2e-10	6.43274e-05	50.7655
body mass index	rs7144011	14	79940383	T	G	0.0282	0.002	5.19996e-47	0.000393497	310.64
body mass index	rs12888545	14	88308044	G	A	0.0136	0.002	9.09913e-12	9.15487e-05	72.2498
body mass index	rs10132280	14	25928179	A	C	-0.0223	0.0018	5.60015e-35	0.000246103	194.253
body mass index	rs872281	14	40834177	T	C	-0.0151	0.0023	4.70002e-11	0.000112855	89.0662
body mass index	rs12888955	14	103256877	A	G	-0.0178	0.0018	1.39991e-22	0.000156814	123.765
body mass index	rs1836303	15	46539116	G	A	0.0116	0.0018	5.30029e-11	6.66041e-05	52.5624
body mass index	rs3736485	15	51748610	G	A	-0.0134	0.0016	2.49977e-16	8.88761e-05	70.1404
body mass index	rs339991	15	60913637	G	A	0.0124	0.0018	1.20005e-12	7.6107e-05	60.0623
body mass index	rs12593036	15	81058652	G	A	-0.0154	0.0019	3.80014e-16	0.000117383	92.6404
body mass index	rs4906908	15	27040082	G	T	0.0103	0.0017	2.5e-09	5.25129e-05	41.4413
body mass index	rs8036040	15	36402716	A	C	0.0109	0.0017	2.69998e-10	5.88087e-05	46.41
body mass index	rs10518694	15	53072673	A	C	0.0146	0.0025	3.29997e-09	0.000105505	83.2654
body mass index	rs17238110	15	62150364	G	A	-0.0353	0.005	1.99986e-12	0.000616447	486.753
body mass index	rs16953563	15	66686770	A	G	-0.0134	0.002	1.50003e-11	8.88761e-05	70.1404
body mass index	rs11855853	15	78012618	T	C	-0.0145	0.002	2.39994e-13	0.000104065	82.1287
body mass index	rs7172627	15	31877690	G	A	0.0117	0.0017	1.10002e-11	6.77574e-05	53.4725
body mass index	rs17311369	15	47709199	T	C	-0.0104	0.0019	3.09999e-08	5.35374e-05	42.2499
body mass index	rs13329567	15	68104367	T	C	-0.0293	0.002	1e-50	0.000424781	335.347
body mass index	rs7181498	15	95271404	C	T	-0.0163	0.0018	1e-19	0.000131502	103.785
body mass index	rs12905439	15	99521883	G	C	-0.0118	0.0018	1.40001e-10	6.89205e-05	54.3905
body mass index	rs9806742	15	73051219	A	G	0.0208	0.0026	1.39991e-15	0.000214115	169
body mass index	rs12914489	15	74187937	A	G	0.0165	0.0026	3.79997e-10	0.000134748	106.347
body mass index	rs8027205	15	98280959	G	C	-0.0108	0.0018	1.40001e-09	5.77347e-05	45.5624
body mass index	rs12448257	16	3599655	A	G	0.0184	0.002	8.10028e-20	0.000167563	132.25
body mass index	rs879620	16	4015729	T	C	0.0231	0.0018	5.30029e-38	0.000264073	208.441
body mass index	rs9926784	16	19941968	C	T	-0.0258	0.0021	9.8992e-35	0.00032939	260.015
body mass index	rs9927848	16	23833071	A	C	-0.0122	0.002	6.4e-10	7.36719e-05	58.1405
body mass index	rs1477199	16	53712135	G	A	0.0228	0.0024	9.3994e-22	0.00025726	203.062
body mass index	rs825688	16	73595718	T	C	-0.0095	0.0017	4.70002e-08	4.46727e-05	35.2538
body mass index	rs2361988	16	398151	C	T	-0.0155	0.002	5.19996e-15	0.000118912	93.8474
body mass index	rs1896767	16	62838304	A	G	-0.0109	0.0017	2.39999e-10	5.88087e-05	46.41
body mass index	rs4786903	16	6697104	G	A	0.0125	0.002	3.50002e-10	7.73394e-05	61.035
body mass index	rs7196720	16	24534662	C	T	-0.0129	0.0017	7.29962e-14	8.23679e-05	65.0037
body mass index	rs3814883	16	29994922	T	C	0.0232	0.0017	1.10002e-40	0.000266363	210.249
body mass index	rs8047395	16	53798523	A	G	0.0642	0.0017	1e-200	0.0020361	1610.01
body mass index	rs12922346	16	82438337	C	G	0.0136	0.002	1e-11	9.15487e-05	72.2498
body mass index	rs4783830	16	54255346	A	G	-0.0105	0.0019	2.39999e-08	5.45719e-05	43.0663
body mass index	rs889398	16	69556715	T	C	-0.0196	0.0016	1.29987e-32	0.000190127	150.062
body mass index	rs12933482	16	72189604	G	A	0.0186	0.0028	4.90004e-11	0.000171224	135.14
body mass index	rs7206608	16	82872628	G	C	0.0132	0.0019	1.29987e-12	8.62432e-05	68.0623
body mass index	rs7498665	16	28883241	G	A	0.0271	0.0017	5.60015e-60	0.000363408	286.878
body mass index	rs6500208	16	49011249	A	G	0.014	0.002	4.10015e-12	9.70126e-05	76.5623
body mass index	rs756717	16	72996162	A	G	-0.0148	0.0017	5.40008e-18	0.000108415	85.5623
body mass index	rs4516268	17	1846831	A	C	-0.0217	0.0021	5.19996e-25	0.000233041	183.941
body mass index	rs4986044	17	21261560	T	C	-0.0164	0.0016	3.29989e-23	0.00013312	105.062
body mass index	rs208015	17	46252346	C	T	-0.0356	0.0034	1.39991e-25	0.000626963	495.061
body mass index	rs4968656	17	61616959	G	A	0.0116	0.0019	8.19993e-10	6.66041e-05	52.5624
body mass index	rs12939549	17	78611724	G	A	-0.018	0.0016	2.70023e-28	0.000160358	126.562
body mass index	rs12936083	17	4801887	G	A	0.0139	0.0019	4.10015e-13	9.56318e-05	75.4725
body mass index	rs12150665	17	34914787	C	T	-0.0162	0.0017	1.59993e-22	0.000129894	102.515
body mass index	rs2411182	17	35059718	A	G	0.0123	0.0019	7.70016e-11	7.48845e-05	59.0975
body mass index	rs962273	17	46978353	C	T	0.0137	0.0019	2.60016e-13	9.28999e-05	73.3162
body mass index	rs3935648	17	79085335	G	C	-0.0125	0.0022	6.80002e-09	7.73394e-05	61.035
body mass index	rs1075901	17	15943910	C	T	0.0121	0.0016	1.20005e-13	7.24692e-05	57.1913
body mass index	rs7222349	17	42304644	A	G	0.0115	0.0018	3.29997e-10	6.54608e-05	51.66
body mass index	rs391300	17	2216258	C	T	-0.0119	0.0017	3.10027e-12	7.00935e-05	55.3163
body mass index	rs11656076	17	31464270	A	G	-0.0142	0.0021	5.60015e-12	9.98039e-05	78.7654
body mass index	rs8071182	17	55336155	A	G	0.0133	0.0022	2.1e-09	8.75547e-05	69.0975
body mass index	rs12602912	17	65870073	T	C	0.0176	0.0021	9.8992e-18	0.000153311	121
body mass index	rs8097672	18	1839601	T	A	0.02	0.0025	8.4004e-16	0.000197965	156.25
body mass index	rs1430387	18	58227112	C	T	-0.0114	0.0017	5.79963e-11	6.43274e-05	50.7655
body mass index	rs9783858	18	42534584	T	C	0.0091	0.0017	3.29997e-08	4.09901e-05	32.3476
body mass index	rs8097783	18	58051294	A	G	-0.0389	0.0031	7.19946e-36	0.000748494	591.096
body mass index	rs17710386	18	63461201	C	T	0.0126	0.0018	1e-12	7.85817e-05	62.0155
body mass index	rs11150911	18	73498528	C	A	-0.0133	0.0018	4.70002e-13	8.75547e-05	69.0975
body mass index	rs4800191	18	22461398	C	G	0.0103	0.0017	2.5e-09	5.25129e-05	41.4413
body mass index	rs1365466	18	36182440	T	C	-0.0137	0.0019	3.29989e-13	9.28999e-05	73.3162
body mass index	rs559231	18	39644247	T	G	0.0135	0.0018	2.39994e-14	9.02075e-05	71.1912
body mass index	rs663129	18	57838401	A	G	0.0545	0.0019	1.59956e-178	0.00146815	1160.25
body mass index	rs1241986	18	6873954	A	G	-0.0139	0.0024	1.09999e-08	9.56318e-05	75.4725
body mass index	rs7239575	18	21120035	C	T	-0.0202	0.0017	7.39946e-32	0.000201943	159.39
body mass index	rs1158805	18	40736590	A	C	-0.0137	0.0018	1.20005e-14	9.28999e-05	73.3162
body mass index	rs8090983	18	52586691	G	A	0.0118	0.0018	2e-10	6.89205e-05	54.3905
body mass index	rs9951619	18	56882326	G	T	0.0156	0.002	1.39991e-15	0.000120451	95.0623
body mass index	rs287104	19	34290995	A	G	0.0115	0.0017	4.40048e-11	6.54608e-05	51.66
body mass index	rs895330	19	4060707	G	C	-0.0201	0.0023	5.50047e-19	0.000199949	157.816
body mass index	rs273504	19	18215247	G	A	0.0153	0.0018	4.40048e-18	0.000115864	91.4412
body mass index	rs17724992	19	18454825	G	A	-0.0183	0.0019	1e-22	0.000165747	130.816
body mass index	rs11880870	19	18830704	G	A	-0.0189	0.0017	1e-28	0.000176791	139.535
body mass index	rs1982725	19	30618771	T	C	0.0097	0.0017	3.29997e-08	4.65733e-05	36.7538
body mass index	rs11084553	19	31019780	G	A	-0.021	0.0024	1.80011e-18	0.000218252	172.265
body mass index	rs11672660	19	46180184	T	C	-0.034	0.0021	1.69981e-60	0.000571905	451.561
body mass index	rs9304665	19	47602577	A	T	0.0229	0.002	2.90001e-29	0.000259521	204.847
body mass index	rs10408324	19	51774806	T	C	-0.0124	0.0019	9.49948e-11	7.6107e-05	60.0623
body mass index	rs12981256	19	1865901	A	G	0.0142	0.0018	1.10002e-15	9.98039e-05	78.7654
body mass index	rs998732	19	19378671	G	A	-0.0171	0.0022	1.99986e-14	0.000144725	114.222
body mass index	rs17513613	19	30286822	C	T	0.0186	0.0018	3.59998e-26	0.000171224	135.14
body mass index	rs769449	19	45410002	A	G	-0.0254	0.0027	2.29985e-20	0.000319259	252.015
body mass index	rs6050446	20	25195509	G	A	0.0343	0.0047	4.40048e-13	0.000582036	459.565
body mass index	rs11908637	20	47428485	A	G	-0.012	0.0021	4.90004e-09	7.12764e-05	56.2499
body mass index	rs6011457	20	61530915	A	T	-0.0116	0.0017	2.70023e-11	6.66041e-05	52.5624
body mass index	rs4813619	20	2815715	T	G	-0.0108	0.0018	2.30001e-09	5.77347e-05	45.5624
body mass index	rs1321432	20	6614691	C	A	0.0201	0.0018	3.50026e-29	0.000199949	157.816
body mass index	rs4012234	20	32553047	G	T	0.0141	0.0018	9.8992e-16	9.84033e-05	77.66
body mass index	rs2143253	20	41987392	A	G	-0.0188	0.0026	1.10002e-12	0.000174926	138.062
body mass index	rs2425840	20	44904838	C	A	0.0119	0.0018	1.59993e-11	7.00935e-05	55.3163
body mass index	rs8123881	20	15819495	G	A	0.0196	0.0024	4.40048e-16	0.000190127	150.062
body mass index	rs852056	20	17102860	C	T	-0.0128	0.002	1.79999e-10	8.10959e-05	63.9998
body mass index	rs1884389	20	1410582	T	C	-0.0103	0.0017	4e-09	5.25129e-05	41.4413
body mass index	rs2423668	20	12430673	C	T	-0.0105	0.0019	2.80001e-08	5.45719e-05	43.0663
body mass index	rs1409818	20	21381121	T	C	0.0201	0.0029	2.49977e-12	0.000199949	157.816
body mass index	rs17806379	20	51107290	T	C	-0.0258	0.0022	1.50003e-30	0.00032939	260.015
body mass index	rs6512302	20	62691550	C	G	0.0142	0.002	2.09991e-12	9.98039e-05	78.7654
body mass index	rs427943	21	46570896	C	A	0.017	0.0017	7.29962e-23	0.000143038	112.89
body mass index	rs2832283	21	30690558	A	G	0.0115	0.002	5.80003e-09	6.54608e-05	51.66
body mass index	rs13047416	21	40309436	G	C	-0.0154	0.0018	2.19989e-17	0.000117383	92.6404
body mass index	rs2836964	21	40631006	C	T	-0.011	0.0018	1.29999e-09	5.98927e-05	47.2655
body mass index	rs4818225	21	42629895	G	A	0.0117	0.0018	2.30001e-10	6.77574e-05	53.4725
body mass index	rs175165	22	20116015	G	T	-0.0103	0.0018	5.19996e-09	5.25129e-05	41.4413
body mass index	rs9615905	22	48875699	T	C	0.011	0.0017	2.69998e-10	5.98927e-05	47.2655
body mass index	rs11538	22	18220831	G	A	0.0135	0.0023	3.29997e-09	9.02075e-05	71.1912
body mass index	rs6712	22	50637922	C	G	0.0138	0.0025	4.39997e-08	9.42609e-05	74.3904
body mass index	rs138289	22	32182708	T	A	-0.0103	0.0017	3.29997e-09	5.25129e-05	41.4413
body mass index	rs2285178	22	38205989	C	T	0.0112	0.0019	9.40005e-09	6.20902e-05	48.9999
body mass index	rs4820408	22	40604945	G	T	-0.0151	0.0017	2.09991e-19	0.000112855	89.0662
Hip circumference	rs12568411	1	22622329	A	G	0.0164813	0.00269359	9.40005e-10	8.10089e-05	37.4385
Hip circumference	rs1123295	1	33910453	G	A	0.0119544	0.00200534	2.5e-09	4.26209e-05	19.6966
Hip circumference	rs13374459	1	39571211	C	T	0.0126748	0.00202274	3.69999e-10	4.79122e-05	22.142
Hip circumference	rs7519259	1	66434743	A	G	0.0141441	0.00200058	1.50003e-12	5.96636e-05	27.5731
Hip circumference	rs4589131	1	161167698	G	T	-0.0117346	0.00202078	6.4e-09	4.1068e-05	18.9789
Hip circumference	rs2151248	1	170330098	C	G	-0.0149326	0.00224027	2.60016e-11	6.65008e-05	30.7331
Hip circumference	rs12122361	1	174933414	G	A	-0.013773	0.00226034	1.09999e-09	5.65741e-05	26.1452
Hip circumference	rs815163	1	190294726	C	T	-0.0168978	0.00200258	3.19963e-17	8.51547e-05	39.3546
Hip circumference	rs2494196	1	219762581	A	C	0.0312737	0.00219937	6.89922e-46	0.00029162	134.801
Hip circumference	rs76647086	1	23429461	T	G	-0.0202229	0.00260327	8.00018e-15	0.00012196	56.3666
Hip circumference	rs3737992	1	33234128	A	G	-0.0215132	0.00265121	4.90004e-16	0.000138018	63.7889
Hip circumference	rs1934394	1	49234677	C	G	0.0129993	0.00238257	4.90004e-08	5.03968e-05	23.2903
Hip circumference	rs3845344	1	75001480	T	C	0.0138703	0.00203631	9.70063e-12	5.73762e-05	26.5159
Hip circumference	rs11165643	1	96924097	T	C	0.0185255	0.00202023	4.70002e-20	0.000102348	47.3015
Hip circumference	rs10788797	1	151003071	A	G	-0.0203341	0.00306194	3.10027e-11	0.000123305	56.9882
Hip circumference	rs76798800	1	154994978	T	G	0.0244232	0.00225319	2.19989e-27	0.000177874	82.213
Hip circumference	rs1108548	1	218634787	G	A	0.0156522	0.00222734	2.09991e-12	7.30641e-05	33.7665
Hip circumference	rs10158176	1	243741754	A	T	-0.017387	0.00294454	3.50002e-09	9.01561e-05	41.6663
Hip circumference	rs72634826	1	1601052	A	G	-0.0153317	0.00229923	2.60016e-11	7.01028e-05	32.3978
Hip circumference	rs12128526	1	7723957	A	G	0.0113684	0.00199597	1.2e-08	3.85449e-05	17.8129
Hip circumference	rs12569355	1	11923737	G	A	0.0217444	0.00307709	1.59993e-12	0.000141	65.1673
Hip circumference	rs34517439	1	78450517	A	C	0.0454548	0.00307552	1.99986e-49	0.000615853	284.77
Hip circumference	rs12072739	1	98315893	G	A	0.0149904	0.00238686	3.40001e-10	6.70166e-05	30.9715
Hip circumference	rs41279738	1	110082551	G	T	0.0599712	0.00627445	1.20005e-21	0.00107153	495.702
Hip circumference	rs12096864	1	209439141	C	T	0.018963	0.00311056	1.09999e-09	0.000107239	49.562
Hip circumference	rs4310395	1	232795105	G	A	0.0122183	0.00200242	1e-09	4.45233e-05	20.5758
Hip circumference	rs6669341	1	47678458	G	A	-0.0151291	0.00201544	6.09958e-14	6.82624e-05	31.5472
Hip circumference	rs2568958	1	72765116	A	G	0.0206705	0.00202892	2.19989e-24	0.000127418	58.8894
Hip circumference	rs2678204	1	201800511	G	T	0.0196748	0.00209913	7.10068e-21	0.00011544	53.3526
Hip circumference	rs60226453	1	203489683	T	C	0.0162724	0.00260018	3.89996e-10	7.89685e-05	36.4954
Hip circumference	rs475390	1	41570459	A	G	-0.0140664	0.00238863	3.89996e-09	5.901e-05	27.271
Hip circumference	rs7523668	1	42408159	A	G	-0.0137199	0.00200928	8.60003e-12	5.61387e-05	25.944
Hip circumference	rs12140153	1	62579891	T	G	-0.0264618	0.00348842	3.29989e-14	0.000208801	96.5104
Hip circumference	rs11164630	1	103352995	T	C	-0.0138102	0.00204155	1.29987e-11	5.68801e-05	26.2866
Hip circumference	rs4970946	1	150453242	G	A	0.0141191	0.00240909	4.60002e-09	5.94529e-05	27.4757
Hip circumference	rs17361789	1	172122601	G	T	0.0126424	0.00214788	4e-09	4.76676e-05	22.029
Hip circumference	rs543874	1	177889480	G	A	0.0453641	0.00246182	8.00018e-76	0.000613399	283.635
Hip circumference	rs2821226	1	203517292	G	A	0.015138	0.00200431	4.30031e-14	6.83427e-05	31.5844
Hip circumference	rs10172196	2	36780549	A	G	0.0174435	0.00216332	7.39946e-16	9.0743e-05	41.9375
Hip circumference	rs13034765	2	50742419	C	G	0.0133745	0.00206373	9.09913e-11	5.33479e-05	24.6542
Hip circumference	rs4671328	2	58935282	G	T	-0.0163116	0.00201469	5.70033e-16	7.93494e-05	36.6715
Hip circumference	rs75543804	2	111900904	T	G	-0.039612	0.00565579	2.49977e-12	0.000467773	216.266
Hip circumference	rs13389219	2	165528876	T	C	0.0227595	0.00203433	4.70002e-29	0.00015447	71.3938
Hip circumference	rs57235969	2	204105403	T	C	0.0124617	0.00199957	4.60002e-10	4.63148e-05	21.4037
Hip circumference	rs1801123	2	227661043	C	T	-0.0217782	0.00357921	1.2e-09	0.000141438	65.3701
Hip circumference	rs35882248	2	230627955	T	C	0.015668	0.00213778	2.29985e-13	7.32117e-05	33.8347
Hip circumference	rs62107261	2	422144	C	T	-0.0808476	0.00465016	1.10002e-67	0.00194569	900.885
Hip circumference	rs7571496	2	6169351	G	A	-0.0138156	0.00227445	1.2e-09	5.69246e-05	26.3072
Hip circumference	rs2384054	2	25156773	C	T	0.0219057	0.0019869	2.90001e-28	0.000143099	66.1377
Hip circumference	rs308911	2	86855977	G	A	-0.0142761	0.00220578	9.70063e-11	6.07824e-05	28.0902
Hip circumference	rs429343	2	147903382	G	A	-0.0121964	0.00201501	1.40001e-09	4.43638e-05	20.5021
Hip circumference	rs1481630	2	183097705	C	T	-0.0153923	0.00261541	4e-09	7.0658e-05	32.6544
Hip circumference	rs1047891	2	211540507	A	C	0.0166025	0.00213661	7.8001e-15	8.22046e-05	37.9911
Hip circumference	rs6747657	2	112003163	A	G	0.0129341	0.00220754	4.70002e-09	4.98926e-05	23.0573
Hip circumference	rs1446585	2	136407479	G	A	-0.0128503	0.00226761	1.5e-08	4.92482e-05	22.7594
Hip circumference	rs10210468	2	165377103	C	T	-0.0137575	0.00201939	9.60064e-12	5.64468e-05	26.0864
Hip circumference	rs2288745	2	241728843	T	C	0.0136628	0.0021768	3.50002e-10	5.56724e-05	25.7285
Hip circumference	rs7582359	2	55286681	A	G	-0.0135492	0.00212104	1.7e-10	5.47506e-05	25.3024
Hip circumference	rs7570446	2	193801010	A	C	0.0110158	0.00199439	3.29997e-08	3.61911e-05	16.725
Hip circumference	rs78058190	2	219699999	A	G	-0.0348265	0.00512402	1.10002e-11	0.000361616	167.169
Hip circumference	rs6712653	2	242534233	T	C	0.0160637	0.00273635	4.30002e-09	7.69561e-05	35.5653
Hip circumference	rs6744646	2	628504	G	A	0.0500537	0.00263558	1.99986e-80	0.000746677	345.309
Hip circumference	rs1260326	2	27730940	C	T	0.0120369	0.00203008	2.99999e-09	4.32111e-05	19.9694
Hip circumference	rs116072427	2	33357096	C	G	-0.0284401	0.0038819	2.39994e-13	0.000241181	111.48
Hip circumference	rs6545714	2	59307725	A	G	-0.0158267	0.00203362	7.10068e-15	7.47022e-05	34.5236
Hip circumference	rs2861685	2	67837553	C	T	-0.0147772	0.0020154	2.29985e-13	6.5124e-05	30.0967
Hip circumference	rs13017207	2	100841235	A	G	-0.0161548	0.00203426	1.99986e-15	7.78313e-05	35.9698
Hip circumference	rs58584712	2	112249583	A	G	0.0169765	0.0024357	3.19963e-12	8.59496e-05	39.722
Hip circumference	rs10188429	2	142297550	A	G	-0.0146943	0.00255563	8.9e-09	6.43954e-05	29.76
Hip circumference	rs968379	2	172401050	T	C	-0.0187833	0.00237244	2.39994e-15	0.000105216	48.6272
Hip circumference	rs6745626	2	181436641	T	C	0.0139294	0.00202493	6.00067e-12	5.78662e-05	26.7424
Hip circumference	rs1868069	2	205388946	A	G	0.0150949	0.00236942	1.89998e-10	6.79542e-05	31.4048
Hip circumference	rs1609783	3	25095911	A	G	0.0142717	0.0020044	1.10002e-12	6.07449e-05	28.0729
Hip circumference	rs1452082	3	62465039	A	C	0.012586	0.00203982	6.80002e-10	4.72433e-05	21.8329
Hip circumference	rs6438656	3	121485239	A	G	-0.0119598	0.0020673	7.19996e-09	4.26594e-05	19.7144
Hip circumference	rs9845755	3	129329566	T	A	0.027361	0.0024977	6.29941e-28	0.00022323	103.181
Hip circumference	rs7632381	3	141106063	C	T	0.0270429	0.00200044	1.20005e-41	0.00021807	100.796
Hip circumference	rs1514895	3	170705693	G	A	0.0174697	0.00220175	2.09991e-15	9.10157e-05	42.0636
Hip circumference	rs2270894	3	9975386	G	C	-0.0216431	0.00256793	3.50026e-17	0.000139689	64.5616
Hip circumference	rs754635	3	42305131	G	C	0.0205698	0.00313573	5.40008e-11	0.00012618	58.317
Hip circumference	rs17639546	3	61251635	A	G	-0.0187703	0.0028004	1.99986e-11	0.000105071	48.5599
Hip circumference	rs9876664	3	85806313	T	G	-0.0143788	0.00205893	2.90001e-12	6.166e-05	28.4958
Hip circumference	rs2178385	3	131753297	T	G	0.0185474	0.00213295	3.40017e-18	0.00010259	47.4134
Hip circumference	rs7372674	3	196149165	A	C	0.014356	0.00207575	4.60045e-12	6.14646e-05	28.4055
Hip circumference	rs62246311	3	9498143	A	G	0.0221762	0.00328229	1.39991e-11	0.000146655	67.7812
Hip circumference	rs13081528	3	78505164	T	G	0.0145849	0.00263737	3.2e-08	6.34402e-05	29.3185
Hip circumference	rs483465	3	136047977	G	A	0.0154934	0.00229726	1.50003e-11	7.15892e-05	33.0848
Hip circumference	rs9850529	3	148776611	A	G	0.0114818	0.00209898	4.49997e-08	3.93177e-05	18.17
Hip circumference	rs12631813	3	171126134	G	C	-0.0122712	0.00200027	8.50002e-10	4.49096e-05	20.7544
Hip circumference	rs73175572	3	185490184	G	A	0.0282075	0.00319248	1e-18	0.000237253	109.664
Hip circumference	rs1801282	3	12393125	G	C	0.018695	0.00306018	1e-09	0.00010423	48.171
Hip circumference	rs2371911	3	30065907	A	T	0.0131057	0.0019989	5.50047e-11	5.12252e-05	23.6731
Hip circumference	rs33503	3	42427957	A	G	-0.017501	0.00251417	3.40017e-12	9.13421e-05	42.2144
Hip circumference	rs4017425	3	44028764	T	C	-0.0118377	0.00199708	3.09999e-09	4.17928e-05	19.3139
Hip circumference	rs2371767	3	64718258	C	G	0.0194135	0.00221849	2.09991e-18	0.000112394	51.9449
Hip circumference	rs9284814	3	88273071	A	G	0.0230203	0.00311527	1.50003e-13	0.00015803	73.0394
Hip circumference	rs9830592	3	104631603	A	C	0.0138364	0.00201841	7.10068e-12	5.70961e-05	26.3865
Hip circumference	rs73052033	3	185828465	C	T	-0.0208103	0.00256783	5.30029e-16	0.000129147	59.6887
Hip circumference	rs9843653	3	49920571	C	T	0.0183267	0.00199203	3.59998e-20	0.000100164	46.2918
Hip circumference	rs76082446	3	71624342	A	G	0.0165859	0.00273232	1.29999e-09	8.20404e-05	37.9152
Hip circumference	rs897186	3	93985100	G	A	-0.0160621	0.00199856	9.20026e-16	7.69407e-05	35.5582
Hip circumference	rs4678016	3	123101981	T	C	0.0115138	0.00206489	2.5e-08	3.95371e-05	18.2714
Hip circumference	rs1727901	3	153832678	T	C	0.0204425	0.00226027	1.50003e-19	0.000124623	57.5974
Hip circumference	rs35589824	3	181090035	C	T	0.022892	0.00411231	2.59998e-08	0.000156273	72.2275
Hip circumference	rs2606227	3	183536836	C	T	-0.0124349	0.00208271	2.39999e-09	4.61158e-05	21.3118
Hip circumference	rs34772064	4	55495948	G	T	-0.0118736	0.00200309	3.09999e-09	4.20467e-05	19.4312
Hip circumference	rs57222629	4	82195346	C	G	0.0138153	0.0021564	1.5e-10	5.69221e-05	26.3061
Hip circumference	rs6821305	4	122713863	C	A	0.0148966	0.00203236	2.29985e-13	6.61806e-05	30.5851
Hip circumference	rs4240326	4	145839264	G	A	-0.0279318	0.0020006	2.70023e-44	0.000232639	107.531
Hip circumference	rs148636479	4	164359678	T	A	-0.0358688	0.00637199	1.79999e-08	0.000383577	177.325
Hip circumference	rs28971796	4	49151982	G	A	-0.0151466	0.00227581	2.80027e-11	6.84204e-05	31.6203
Hip circumference	rs6840236	4	56289785	C	T	0.0169824	0.00199864	1.9002e-17	8.60094e-05	39.7496
Hip circumference	rs62301134	4	68441583	C	T	-0.013638	0.00226745	1.79999e-09	5.54705e-05	25.6352
Hip circumference	rs34848742	4	123828042	G	T	-0.0143597	0.00243566	3.69999e-09	6.14963e-05	28.4201
Hip circumference	rs66679256	4	18351898	T	C	0.0149901	0.00200438	7.50067e-14	6.70139e-05	30.9702
Hip circumference	rs34656389	4	96153214	G	A	0.011297	0.00206647	4.60002e-08	3.80623e-05	17.5898
Hip circumference	rs13148263	4	1699512	A	G	0.0159436	0.00210506	3.59998e-14	7.58097e-05	35.0355
Hip circumference	rs34811474	4	25408838	A	G	-0.0197929	0.00236244	5.40008e-17	0.00011683	53.9951
Hip circumference	rs73213484	4	28489339	T	A	-0.0207006	0.00286036	4.60045e-13	0.00012779	59.061
Hip circumference	rs10938397	4	45182527	G	A	0.02439	0.00201147	7.70016e-34	0.000177391	81.9896
Hip circumference	rs7695177	4	89737558	G	C	-0.0151527	0.00199491	3.10027e-14	6.84755e-05	31.6457
Hip circumference	rs750090	4	152931436	C	T	-0.0132955	0.00210095	2.5e-10	5.27195e-05	24.3638
Hip circumference	rs1037702	4	180168024	A	G	-0.0116182	0.00205972	1.7e-08	4.02574e-05	18.6043
Hip circumference	rs7696175	4	38820986	C	T	0.0136068	0.00200383	1.10002e-11	5.5217e-05	25.518
Hip circumference	rs13107325	4	103188709	T	C	0.0386647	0.0037857	1.69981e-24	0.000445678	206.046
Hip circumference	rs1296328	4	137083193	C	A	-0.015815	0.00201508	4.19952e-15	7.45918e-05	34.4726
Hip circumference	rs4339309	5	22208931	G	A	0.0179021	0.00315246	1.40001e-08	9.55766e-05	44.1716
Hip circumference	rs10471636	5	63979856	A	G	-0.0118317	0.00203156	5.69994e-09	4.17505e-05	19.2943
Hip circumference	rs36140	5	66164160	C	A	0.0148434	0.00207958	9.49948e-13	6.57088e-05	30.367
Hip circumference	rs7707394	5	74472939	A	G	-0.0184703	0.002075	5.50047e-19	0.000101739	47.02
Hip circumference	rs7442885	5	87682877	G	C	-0.0198682	0.00243204	3.10027e-16	0.00011772	54.4067
Hip circumference	rs1477290	5	87988934	C	T	0.0298633	0.00292146	1.59993e-24	0.000265916	122.917
Hip circumference	rs2133561	5	139086651	T	A	-0.0181895	0.00206386	1.20005e-18	9.86697e-05	45.6012
Hip circumference	rs7708584	5	153543466	G	A	-0.013196	0.00201087	5.30029e-11	5.19334e-05	24.0005
Hip circumference	rs852983	5	142712064	A	G	-0.0118657	0.00199745	2.80001e-09	4.19907e-05	19.4054
Hip circumference	rs779655	5	170495158	C	G	0.0143261	0.00224052	1.6e-10	6.12089e-05	28.2873
Hip circumference	rs34629844	5	200829	G	A	0.0212952	0.00297607	8.30042e-13	0.000135235	62.5027
Hip circumference	rs139218003	5	50954977	T	G	0.0433819	0.005626	1.20005e-14	0.000560994	259.389
Hip circumference	rs6449533	5	60722644	C	T	-0.0123311	0.00207157	2.59998e-09	4.53491e-05	20.9575
Hip circumference	rs2307111	5	75003678	C	T	-0.0285352	0.00203828	1.59993e-44	0.000242796	112.227
Hip circumference	rs365352	5	77401152	A	G	-0.0205385	0.0023126	6.59933e-19	0.000125796	58.1397
Hip circumference	rs13156484	5	122653399	A	G	-0.0174918	0.00201454	3.90032e-18	9.12461e-05	42.1701
Hip circumference	rs6868125	5	164472399	T	C	-0.0119493	0.00198836	1.89998e-09	4.25845e-05	19.6798
Hip circumference	rs866006	5	112176559	G	T	-0.0120595	0.00204995	4e-09	4.33735e-05	20.0444
Hip circumference	rs9764678	5	118726662	C	T	0.0161285	0.00225012	7.59976e-13	7.75781e-05	35.8528
Hip circumference	rs329118	5	133861663	T	C	-0.0163479	0.00201987	5.79963e-16	7.9703e-05	36.8349
Hip circumference	rs253444	5	141793741	A	G	-0.0198245	0.00297188	2.49977e-11	0.000117203	54.1676
Hip circumference	rs12519997	5	173351858	A	G	-0.0139984	0.00200434	2.90001e-12	5.84408e-05	27.008
Hip circumference	rs698147	5	3513485	G	A	-0.0121448	0.00200109	1.29999e-09	4.39893e-05	20.329
Hip circumference	rs3762988	5	32709653	T	C	0.0126504	0.0020481	6.49995e-10	4.7728e-05	22.0569
Hip circumference	rs3811951	5	95762477	G	A	0.0150182	0.00221148	1.10002e-11	6.72654e-05	31.0864
Hip circumference	rs40071	5	107496102	C	T	-0.0174105	0.00260267	2.19989e-11	9.04e-05	41.779
Hip circumference	rs10069930	5	140163328	A	T	0.0121252	0.00205404	3.59998e-09	4.38474e-05	20.2634
Hip circumference	rs4467770	6	12086826	A	G	0.0158784	0.00225367	1.80011e-12	7.5191e-05	34.7495
Hip circumference	rs2499468	6	51809081	A	C	0.0131826	0.00209013	2.80001e-10	5.1828e-05	23.9518
Hip circumference	rs72877553	6	76215658	C	T	0.0179352	0.00325597	3.59998e-08	9.59303e-05	44.3351
Hip circumference	rs287837	6	83430793	G	A	-0.013078	0.00200242	6.4998e-11	5.10089e-05	23.5732
Hip circumference	rs765874	6	143185557	A	T	-0.0168012	0.0019903	3.10027e-17	8.41839e-05	38.9059
Hip circumference	rs9378684	6	2110941	T	C	0.018067	0.00250737	5.79963e-13	9.73453e-05	44.9891
Hip circumference	rs41271299	6	19839415	T	C	0.0385388	0.00451044	1.29987e-17	0.000442781	204.706
Hip circumference	rs2744956	6	34618937	C	T	0.0537577	0.00287012	2.80027e-78	0.000861177	398.306
Hip circumference	rs41273794	6	41755708	T	C	0.0191445	0.00220216	3.50026e-18	0.000109301	50.5153
Hip circumference	rs4870057	6	152171898	G	A	0.0126926	0.00212695	2.39999e-09	4.80469e-05	22.2043
Hip circumference	rs62425398	6	166416028	A	C	0.0248634	0.00324644	1.9002e-14	0.000184343	85.2033
Hip circumference	rs10947137	6	31094971	C	A	-0.0207085	0.00379384	4.79999e-08	0.000127887	59.1061
Hip circumference	rs28366156	6	31671498	C	T	-0.0265761	0.00295158	2.19989e-19	0.000210609	97.3459
Hip circumference	rs1006399	6	101039470	A	G	-0.0114857	0.00200117	9.49992e-09	3.93444e-05	18.1824
Hip circumference	rs72959041	6	127454893	A	G	-0.0662534	0.00466657	9.49948e-46	0.00130747	604.995
Hip circumference	rs211434	6	133611571	A	G	0.0131339	0.00214133	8.60003e-10	5.14458e-05	23.7751
Hip circumference	rs13204087	6	163005021	A	G	-0.0171453	0.00290531	3.59998e-09	8.76672e-05	40.5159
Hip circumference	rs62396185	6	26180634	C	G	-0.0346069	0.00227012	1.80011e-52	0.000357072	165.067
Hip circumference	rs11751684	6	33528739	T	G	0.0167319	0.0022233	5.19996e-14	8.34909e-05	38.5856
Hip circumference	rs34765854	6	40368860	G	T	0.0193318	0.00217163	5.50047e-19	0.00011145	51.5086
Hip circumference	rs998584	6	43757896	A	C	-0.0222736	0.00199467	5.90065e-29	0.000147945	68.3779
Hip circumference	rs987237	6	50803050	G	A	0.0344542	0.00259141	2.49977e-40	0.000353929	163.614
Hip circumference	rs57989773	6	100629078	C	T	0.021874	0.00238057	4.00037e-20	0.000142685	65.9465
Hip circumference	rs314288	6	105434078	C	T	-0.0227112	0.00313819	4.60045e-13	0.000153815	71.0911
Hip circumference	rs9385385	6	126122280	T	C	0.012816	0.00201537	2e-10	4.89856e-05	22.6381
Hip circumference	rs675162	6	160776325	G	A	0.0180079	0.00199495	1.80011e-19	9.67095e-05	44.6952
Hip circumference	rs1294438	6	6752059	T	C	0.0186269	0.00210751	9.70063e-19	0.000103472	47.8207
Hip circumference	rs2253310	6	108888593	G	C	0.019536	0.00205623	2.09991e-21	0.000113817	52.6025
Hip circumference	rs4897174	6	126597388	A	T	0.0176726	0.00306894	8.50002e-09	9.3142e-05	43.0463
Hip circumference	rs7740107	6	130374461	A	T	-0.0236486	0.00225676	1.10002e-25	0.000166772	77.0808
Hip circumference	rs58862095	7	75081418	T	C	-0.0181051	0.00202425	3.69999e-19	9.77562e-05	45.179
Hip circumference	rs34594435	7	72977249	T	C	0.0215785	0.00251186	8.60003e-18	0.000138857	64.1767
Hip circumference	rs17766836	7	92258961	T	C	0.0232323	0.00225241	6.09958e-25	0.000160953	74.3909
Hip circumference	rs6946415	7	150684548	G	A	0.0158826	0.00206409	1.39991e-14	7.52308e-05	34.7679
Hip circumference	rs10499343	7	6419994	T	A	0.0176723	0.00293524	1.7e-09	9.31388e-05	43.0449
Hip circumference	rs170016	7	32446317	A	G	-0.0116498	0.00209333	2.59998e-08	4.04766e-05	18.7056
Hip circumference	rs16868443	7	93206264	C	G	0.0154349	0.0020756	1e-13	7.10496e-05	32.8354
Hip circumference	rs1182199	7	2862542	A	C	-0.0246541	0.00216674	5.40008e-30	0.000181253	83.7748
Hip circumference	rs12375196	7	103416541	A	C	0.0167592	0.00202832	1.39991e-16	8.37636e-05	38.7117
Hip circumference	rs10954284	7	130463758	A	T	0.0193137	0.00199245	3.19963e-22	0.000111242	51.4122
Hip circumference	rs6973700	7	1856669	G	A	-0.0157823	0.00246577	1.5e-10	7.42837e-05	34.3302
Hip circumference	rs7793674	7	3128340	C	A	0.019239	0.00284373	1.29987e-11	0.000110383	51.0153
Hip circumference	rs76577501	7	26756958	A	G	0.0211204	0.00357554	3.50002e-09	0.000133024	61.4808
Hip circumference	rs3110942	7	33003171	A	G	0.0127123	0.00199815	2e-10	4.81962e-05	22.2732
Hip circumference	rs6958365	7	33955171	T	C	-0.0115375	0.00203582	1.5e-08	3.97001e-05	18.3467
Hip circumference	rs3807566	7	50564204	T	G	-0.0149491	0.00201199	1.10002e-13	6.66479e-05	30.801
Hip circumference	rs6465828	7	77421817	T	G	0.0163908	0.00199173	1.9002e-16	8.01218e-05	37.0284
Hip circumference	rs7805441	7	78121458	T	C	0.0126844	0.00200504	2.5e-10	4.79848e-05	22.1756
Hip circumference	rs4476935	7	112987650	T	C	-0.0128732	0.00201066	1.5e-10	4.94239e-05	22.8406
Hip circumference	rs11762444	7	121979467	A	G	0.014599	0.00241918	1.6e-09	6.35629e-05	29.3752
Hip circumference	rs13264909	8	64702385	T	A	-0.0136063	0.00201731	1.50003e-11	5.5213e-05	25.5162
Hip circumference	rs10100245	8	77226919	A	G	0.0205386	0.0020121	1.80011e-24	0.000125798	58.1402
Hip circumference	rs2737263	8	116667539	T	G	-0.0236589	0.00222017	1.59993e-26	0.000166917	77.1479
Hip circumference	rs112875651	8	126506694	A	G	0.0182659	0.00206839	1e-18	9.95002e-05	45.9851
Hip circumference	rs7002088	8	10494738	C	A	0.0137173	0.00200556	7.89951e-12	5.61175e-05	25.9342
Hip circumference	rs117176448	8	27261138	G	C	0.0199544	0.00337708	3.40001e-09	0.000118744	54.8798
Hip circumference	rs72656010	8	57122215	C	T	-0.0252479	0.00295341	1.20005e-17	0.000190087	87.8589
Hip circumference	rs62515438	8	57161608	G	T	0.0150395	0.00237712	2.5e-10	6.74563e-05	31.1747
Hip circumference	rs11997077	8	2935385	G	A	-0.0112873	0.00206597	4.70002e-08	3.79969e-05	17.5596
Hip circumference	rs35957544	8	73440371	T	G	-0.0192606	0.00202041	1.50003e-21	0.000110631	51.1299
Hip circumference	rs1023767	8	95530969	A	G	-0.015354	0.00234795	6.20012e-11	7.03068e-05	32.4921
Hip circumference	rs11778934	8	116551405	G	C	-0.0141306	0.00200504	1.80011e-12	5.95498e-05	27.5205
Hip circumference	rs4909309	8	135619272	C	T	-0.0173539	0.00203923	1.69981e-17	8.98132e-05	41.5078
Hip circumference	rs4976994	8	143373494	G	A	0.0128387	0.00200503	1.5e-10	4.91593e-05	22.7184
Hip circumference	rs7460093	8	144876159	A	G	0.0136639	0.0020144	1.20005e-11	5.56814e-05	25.7326
Hip circumference	rs7824785	8	128114710	T	C	-0.0369746	0.00551665	2.09991e-11	0.000407582	188.427
Hip circumference	rs6470771	8	130743726	C	A	-0.0154459	0.00265349	5.80003e-09	7.11509e-05	32.8823
Hip circumference	rs35792595	8	14318616	A	T	0.0137734	0.00219158	3.29997e-10	5.65774e-05	26.1467
Hip circumference	rs11779446	8	23388326	G	A	-0.020178	0.00271964	1.20005e-13	0.00012142	56.1166
Hip circumference	rs1982441	8	28021769	T	G	0.0170231	0.00296748	9.69996e-09	8.64221e-05	39.9404
Hip circumference	rs13284988	9	14766563	C	T	0.0120763	0.00217861	2.99999e-08	4.34945e-05	20.1003
Hip circumference	rs13292699	9	15910044	C	A	-0.0162732	0.00201482	6.70039e-16	7.89763e-05	36.499
Hip circumference	rs10810598	9	16733799	A	T	-0.0129254	0.00207775	4.90004e-10	4.98255e-05	23.0262
Hip circumference	rs17770336	9	28414625	T	C	0.0191461	0.00212912	2.39994e-19	0.00010932	50.5238
Hip circumference	rs10746833	9	90841862	G	A	-0.0149421	0.0020362	2.19989e-13	6.65855e-05	30.7722
Hip circumference	rs72756476	9	95453880	C	T	-0.0192477	0.00287344	2.09991e-11	0.000110483	51.0614
Hip circumference	rs28778940	9	98298352	A	G	0.0151514	0.00212367	9.70063e-13	6.84638e-05	31.6403
Hip circumference	rs10118701	9	103061366	G	A	0.0168068	0.00213097	3.10027e-15	8.424e-05	38.9319
Hip circumference	rs7034554	9	37081301	G	A	-0.012422	0.0020595	1.6e-09	4.60202e-05	21.2676
Hip circumference	rs1538535	9	35681299	T	C	0.0124387	0.0022369	2.69998e-08	4.6144e-05	21.3248
Hip circumference	rs73650963	9	93943033	C	T	-0.0202138	0.00323376	4.09996e-10	0.000121851	56.3159
Hip circumference	rs10984732	9	122629070	T	C	0.0188584	0.0032979	1.09999e-08	0.000106059	49.0168
Hip circumference	rs7864465	9	133808080	A	G	-0.0110794	0.00200561	3.29997e-08	3.66102e-05	16.9187
Hip circumference	rs35910339	9	119394364	G	C	-0.0127042	0.00214217	2.99999e-09	4.81348e-05	22.2449
Hip circumference	rs7038943	9	120377178	C	T	-0.0121087	0.00210372	8.60003e-09	4.37282e-05	20.2083
Hip circumference	rs10987417	9	129462501	T	G	0.0128078	0.00206992	6.1e-10	4.8923e-05	22.6091
Hip circumference	rs12762744	10	53669252	T	C	0.0133166	0.00231189	8.40001e-09	5.2887e-05	24.4412
Hip circumference	rs7903146	10	114758349	T	C	-0.0214133	0.00219381	1.69981e-22	0.000136739	63.1979
Hip circumference	rs4962424	10	126730214	A	T	0.0155846	0.00212749	2.39994e-13	7.24344e-05	33.4755
Hip circumference	rs11012732	10	21830104	G	A	0.0200889	0.00211859	2.49977e-21	0.00012035	55.6221
Hip circumference	rs3012053	10	77293109	G	A	-0.0149707	0.00220858	1.20005e-11	6.68406e-05	30.8901
Hip circumference	rs12245654	10	87562928	C	A	0.0212186	0.00386872	4.09996e-08	0.000134264	62.0538
Hip circumference	rs2814350	10	88008785	A	G	0.0138717	0.00220875	3.40001e-10	5.73878e-05	26.5213
Hip circumference	rs522110	10	99772885	G	A	0.0181191	0.0020069	1.69981e-19	9.79075e-05	45.2489
Hip circumference	rs705165	10	125256095	T	G	0.0148091	0.00230698	1.40001e-10	6.54055e-05	30.2268
Hip circumference	rs34045894	10	33967489	A	G	0.0167547	0.00274706	1.09999e-09	8.37186e-05	38.6909
Hip circumference	rs4350264	10	70242946	A	G	-0.0219738	0.00359903	1e-09	0.00014399	66.5496
Hip circumference	rs7094073	10	75704501	T	C	0.0163482	0.00273496	2.30001e-09	7.97059e-05	36.8362
Hip circumference	rs10883553	10	102635475	A	C	0.0151046	0.00200686	5.19996e-14	6.80415e-05	31.4451
Hip circumference	rs743572	10	104597152	G	A	0.0151185	0.00205743	1.99986e-13	6.81668e-05	31.503
Hip circumference	rs2172131	10	133978962	C	T	-0.0136895	0.00202029	1.20005e-11	5.58902e-05	25.8292
Hip circumference	rs7893571	10	16750129	T	G	0.0138381	0.00211863	6.4998e-11	5.71101e-05	26.393
Hip circumference	rs2642305	10	27909292	T	A	0.0113043	0.00206693	4.49997e-08	3.81115e-05	17.6126
Hip circumference	rs10886022	10	118778079	C	A	-0.0167971	0.0023927	2.19989e-12	8.41428e-05	38.8869
Hip circumference	rs35506085	11	2165576	A	G	-0.0204796	0.00258575	2.39994e-15	0.000125076	57.8067
Hip circumference	rs28711392	11	13349559	C	T	-0.0125224	0.00208379	1.89998e-09	4.6767e-05	21.6128
Hip circumference	rs7124681	11	47529947	A	C	0.0205032	0.00202231	3.69999e-24	0.000125364	57.94
Hip circumference	rs667515	11	69449076	C	G	-0.0141684	0.00205316	5.19996e-12	5.98688e-05	27.6679
Hip circumference	rs1502317	11	8682018	T	C	-0.0151583	0.00223176	1.10002e-11	6.85261e-05	31.6691
Hip circumference	rs1013402	11	27712381	G	A	0.0293703	0.002136	5.10035e-43	0.000257211	118.892
Hip circumference	rs7952436	11	67024534	T	C	-0.0354571	0.00363182	1.59993e-22	0.000374825	173.277
Hip circumference	rs1813212	11	89301382	G	A	-0.0130082	0.00200772	9.20026e-11	5.04658e-05	23.3222
Hip circumference	rs7111235	11	133658661	C	T	0.0115415	0.00200364	8.40001e-09	3.97276e-05	18.3594
Hip circumference	rs12364470	11	134601012	G	T	0.0178805	0.0026871	2.80027e-11	9.53461e-05	44.0651
Hip circumference	rs74749286	11	14322359	A	G	0.0258963	0.00323591	1.20005e-15	0.000199974	92.4295
Hip circumference	rs59227842	11	43692423	G	A	0.0210227	0.00217036	3.40017e-22	0.000131797	60.9133
Hip circumference	rs55707359	11	46159333	G	T	0.0458291	0.00818888	2.19999e-08	0.000626031	289.479
Hip circumference	rs614520	11	65664006	A	G	-0.0130274	0.00212026	8e-10	5.06149e-05	23.3911
Hip circumference	rs61898343	11	120182926	C	G	-0.0172263	0.00280059	7.69999e-10	8.84974e-05	40.8996
Hip circumference	rs6597975	11	838842	G	C	0.0122921	0.00201118	9.80009e-10	4.50627e-05	20.8251
Hip circumference	rs11030016	11	27487992	T	C	0.018143	0.00227588	1.59993e-15	9.81659e-05	45.3684
Hip circumference	rs2022050	11	64367651	A	G	-0.0208767	0.0027204	1.69981e-14	0.000129973	60.0702
Hip circumference	rs7365	11	93211764	G	A	-0.0110939	0.00199385	2.59998e-08	3.6706e-05	16.963
Hip circumference	rs551935	11	30500832	G	T	-0.016925	0.00200492	3.10027e-17	8.5429e-05	39.4814
Hip circumference	rs643499	11	121938945	C	T	0.0119575	0.00204369	4.90004e-09	4.2643e-05	19.7068
Hip circumference	rs7944782	11	130795698	G	T	0.0129576	0.0020033	9.8992e-11	5.0074e-05	23.1411
Hip circumference	rs55726687	12	991306	A	G	0.0218167	0.00244465	4.49987e-19	0.000141939	65.6014
Hip circumference	rs11056870	12	16465953	T	G	0.0172235	0.00283173	1.2e-09	8.84687e-05	40.8863
Hip circumference	rs10744145	12	17209445	A	C	-0.0121183	0.00199668	1.29999e-09	4.37975e-05	20.2404
Hip circumference	rs2897968	12	46763686	A	G	0.0122759	0.00204428	1.89998e-09	4.49441e-05	20.7703
Hip circumference	rs310796	12	77453226	T	G	0.0121086	0.00214394	1.6e-08	4.37274e-05	20.208
Hip circumference	rs61941722	12	97555085	A	G	0.0155992	0.00256577	1.2e-09	7.25702e-05	33.5382
Hip circumference	rs147730268	12	123024476	T	G	-0.0506092	0.00361111	1.29987e-44	0.00076333	353.016
Hip circumference	rs10773051	12	124510391	T	C	0.0231417	0.00240285	5.90065e-22	0.0001597	73.8118
Hip circumference	rs76895963	12	4384844	G	T	0.0856032	0.00771842	1.39991e-28	0.00218081	1009.99
Hip circumference	rs1480474	12	66326943	G	A	-0.0145096	0.00202337	7.39946e-13	6.27868e-05	29.0166
Hip circumference	rs11113445	12	108088682	G	A	0.0127502	0.00203858	4e-10	4.8484e-05	22.4062
Hip circumference	rs882378	12	133374682	C	A	0.0152549	0.00216702	1.9002e-12	6.94023e-05	32.0741
Hip circumference	rs11045163	12	20463526	G	A	0.0114512	0.00201589	1.29999e-08	3.91084e-05	18.0733
Hip circumference	rs1458156	12	41887940	T	C	0.0126488	0.00199454	2.30001e-10	4.77159e-05	22.0513
Hip circumference	rs7132908	12	50263148	A	G	0.0257741	0.00204901	2.80027e-36	0.000198092	91.5592
Hip circumference	rs2133292	12	103048184	T	C	0.0132297	0.00206557	1.5e-10	5.2199e-05	24.1232
Hip circumference	rs143786003	12	124695007	A	C	-0.0311809	0.00553593	1.79999e-08	0.000289892	134.002
Hip circumference	rs12831185	12	53860781	G	A	-0.0176382	0.00265532	3.10027e-11	9.27798e-05	42.8789
Hip circumference	rs11173522	12	60953472	A	C	0.013694	0.00242935	1.7e-08	5.5927e-05	25.8461
Hip circumference	rs12427047	12	90213070	T	C	-0.0163996	0.0023233	1.69981e-12	8.02078e-05	37.0682
Hip circumference	rs11107114	12	93972927	A	G	0.0133238	0.00237525	2e-08	5.29442e-05	24.4676
Hip circumference	rs11513729	12	112273499	T	C	-0.0166494	0.00205054	4.70002e-16	8.26697e-05	38.2061
Hip circumference	rs4963975	12	26443030	A	G	-0.0187917	0.00232365	6.09958e-16	0.00010531	48.6707
Hip circumference	rs3730071	12	49168798	A	C	-0.0369877	0.00582042	2.1e-10	0.000407871	188.56
Hip circumference	rs6606686	12	110903380	C	G	-0.0165692	0.00213651	8.80035e-15	8.18752e-05	37.8389
Hip circumference	rs56399737	13	33381721	T	C	-0.0118202	0.00201255	4.30002e-09	4.16693e-05	19.2568
Hip circumference	rs17446299	13	40762556	G	C	0.0147836	0.00268659	3.69999e-08	6.51804e-05	30.1228
Hip circumference	rs7996639	13	97019090	A	G	0.0137138	0.00201868	1.10002e-11	5.60888e-05	25.9209
Hip circumference	rs9513018	13	28640563	T	G	-0.0112355	0.00205443	4.49997e-08	3.7649e-05	17.3988
Hip circumference	rs4567604	13	59204270	T	G	-0.0166838	0.00253879	5.00035e-11	8.30116e-05	38.3641
Hip circumference	rs3116600	13	51107900	G	A	-0.0187688	0.00242539	1e-14	0.000105054	48.5521
Hip circumference	rs2585526	13	78624080	G	A	0.0122667	0.00201131	1.09999e-09	4.48767e-05	20.7391
Hip circumference	rs1576655	13	79587841	C	A	0.0161325	0.00207546	7.70016e-15	7.76166e-05	35.8706
Hip circumference	rs61969510	13	86484025	C	T	0.0128445	0.00224311	1e-08	4.92037e-05	22.7389
Hip circumference	rs4477562	13	54104968	T	C	0.0292203	0.00300396	2.29985e-22	0.000254591	117.68
Hip circumference	rs9512696	13	28012527	G	A	0.0172114	0.00211114	3.59998e-16	8.83444e-05	40.8289
Hip circumference	rs34505073	13	50237255	A	G	0.0578935	0.00691223	5.50047e-17	0.000998644	461.95
Hip circumference	rs2479958	13	111984244	G	A	-0.0129914	0.00201927	1.2e-10	5.03356e-05	23.262
Hip circumference	rs1285992	14	91520438	G	A	0.0203155	0.00220302	2.90001e-20	0.00012308	56.884
Hip circumference	rs12881629	14	101146413	G	A	0.0235627	0.00361779	7.39946e-11	0.000165563	76.5218
Hip circumference	rs12880641	14	103251452	G	T	-0.0149161	0.00210563	1.39991e-12	6.6354e-05	30.6652
Hip circumference	rs9788550	14	29681138	C	G	-0.0214137	0.00232004	2.70023e-20	0.000136744	63.2002
Hip circumference	rs72681698	14	51207741	C	T	-0.0586338	0.00968406	1.40001e-09	0.00102432	473.839
Hip circumference	rs2023211	14	62374092	C	T	0.0160386	0.00236158	1.10002e-11	7.67158e-05	35.4542
Hip circumference	rs61992671	14	101531854	G	A	-0.0151753	0.00208557	3.40017e-13	6.86799e-05	31.7402
Hip circumference	rs10132514	14	104012189	T	C	-0.0131415	0.00225463	5.60003e-09	5.15054e-05	23.8026
Hip circumference	rs71413981	14	23774916	A	G	0.021194	0.00271023	5.30029e-15	0.000133953	61.91
Hip circumference	rs8007429	14	35366743	A	G	0.0187533	0.0029864	3.40001e-10	0.000104881	48.472
Hip circumference	rs1955695	14	61021891	G	A	-0.0171244	0.00205855	8.9002e-17	8.74536e-05	40.4172
Hip circumference	rs10145154	14	79939525	T	C	0.0253835	0.00240401	4.60045e-26	0.000192134	88.8051
Hip circumference	rs12883788	14	33303540	T	C	0.0143864	0.00200867	7.89951e-13	6.17252e-05	28.5259
Hip circumference	rs6575340	14	94023972	A	G	0.0184545	0.00207818	6.70039e-19	0.000101565	46.9396
Hip circumference	rs12441543	15	31689543	A	G	0.0152338	0.0022089	5.30029e-12	6.92104e-05	31.9854
Hip circumference	rs2593169	15	52224522	C	G	-0.0116309	0.00201784	8.19993e-09	4.03454e-05	18.645
Hip circumference	rs4843158	15	84471636	C	G	0.0218462	0.00214891	2.80027e-24	0.000142323	65.779
Hip circumference	rs28457680	15	58885035	A	T	0.0195227	0.00291985	2.29985e-11	0.000113662	52.5309
Hip circumference	rs340025	15	60908307	C	T	0.0127406	0.00202809	3.29997e-10	4.8411e-05	22.3725
Hip circumference	rs34769775	15	80989172	T	C	-0.0141127	0.00218344	1e-10	5.9399e-05	27.4508
Hip circumference	rs4486868	15	99472734	C	T	-0.011105	0.00201104	3.40001e-08	3.67795e-05	16.997
Hip circumference	rs11263719	15	27220222	T	C	0.0114989	0.00200822	1e-08	3.94349e-05	18.2242
Hip circumference	rs2577955	15	42012178	T	C	-0.014667	0.00250536	4.79999e-09	6.41564e-05	29.6495
Hip circumference	rs190543502	15	43757184	C	T	-0.0397548	0.00653621	1.2e-09	0.00047115	217.828
Hip circumference	rs56097510	15	51533478	G	C	0.0137125	0.00199793	6.70039e-12	5.60782e-05	25.916
Hip circumference	rs7171864	15	73227249	A	G	0.0161986	0.00211572	1.9002e-14	7.82539e-05	36.1651
Hip circumference	rs6598540	15	99230191	G	A	-0.0147876	0.00223088	3.40017e-11	6.52157e-05	30.1391
Hip circumference	rs8030456	15	68076856	T	C	-0.0247721	0.00237863	2.09991e-25	0.000182992	84.5787
Hip circumference	rs186017271	15	83368605	A	G	0.0486517	0.00830714	4.70002e-09	0.000705464	326.235
Hip circumference	rs13333747	16	2175373	C	T	-0.0219722	0.00259208	2.29985e-17	0.000143969	66.5399
Hip circumference	rs2238435	16	4014282	G	C	0.0259551	0.00205177	1.10002e-36	0.000200883	92.8497
Hip circumference	rs2660241	16	4940023	C	T	0.0139138	0.00207299	1.9002e-11	5.77366e-05	26.6825
Hip circumference	rs11075252	16	9332571	G	A	-0.012562	0.00221467	1.40001e-08	4.70633e-05	21.7497
Hip circumference	rs117342986	16	54267868	T	C	0.0356287	0.0065217	4.70002e-08	0.000378461	174.959
Hip circumference	rs4985407	16	70285901	G	A	0.0153026	0.00199743	1.80011e-14	6.98369e-05	32.275
Hip circumference	rs25849	16	2265071	G	C	0.019767	0.00220822	3.50026e-19	0.000116524	53.8538
Hip circumference	rs7498665	16	28883241	G	A	0.0317857	0.00203647	6.4003e-55	0.000301244	139.251
Hip circumference	rs17604662	16	72221464	G	A	0.018126	0.0032012	1.5e-08	9.7982e-05	45.2834
Hip circumference	rs756717	16	72996162	A	G	-0.0140302	0.00206015	9.70063e-12	5.87067e-05	27.1308
Hip circumference	rs4613074	16	19942527	C	T	-0.0170225	0.00256625	3.29989e-11	8.6416e-05	39.9376
Hip circumference	rs12921916	16	20407196	C	T	0.0125955	0.00222773	1.6e-08	4.73146e-05	21.8658
Hip circumference	rs3814883	16	29994922	T	C	0.0250685	0.00200044	5.00035e-36	0.000187396	86.6147
Hip circumference	rs72801843	16	53508802	A	T	0.0186789	0.00217211	8.00018e-18	0.00010405	48.0881
Hip circumference	rs1573736	16	432751	T	G	-0.0127955	0.00211185	1.40001e-09	4.88291e-05	22.5657
Hip circumference	rs56094641	16	53806453	G	A	0.0616325	0.00203052	1e-200	0.00113165	523.546
Hip circumference	rs11150461	16	82448195	G	C	-0.0141564	0.00224714	2.99999e-10	5.97675e-05	27.6211
Hip circumference	rs10153248	17	407402	G	A	-0.0158858	0.00200883	2.60016e-15	7.52611e-05	34.7819
Hip circumference	rs3826408	17	7101292	T	C	0.0135888	0.00200083	1.10002e-11	5.50711e-05	25.4506
Hip circumference	rs56288810	17	52931737	G	A	0.0136147	0.00244829	2.69998e-08	5.52812e-05	25.5477
Hip circumference	rs3935190	17	79084367	A	G	-0.0141131	0.00201245	2.29985e-12	5.94024e-05	27.4524
Hip circumference	rs4792716	17	15943144	G	A	0.0145605	0.00201188	4.60045e-13	6.32281e-05	29.2205
Hip circumference	rs113866544	17	46270606	C	T	0.0330874	0.00395753	6.20012e-17	0.000326414	150.89
Hip circumference	rs12939848	17	65370808	T	C	0.0126399	0.00203785	5.60003e-10	4.76488e-05	22.0203
Hip circumference	rs62070648	17	29210595	A	G	-0.0199439	0.0022501	7.8001e-19	0.000118619	54.8221
Hip circumference	rs7218014	17	65832016	C	T	0.0207669	0.00251132	1.29987e-16	0.000128609	59.44
Hip circumference	rs35537311	17	71126150	T	C	-0.0147642	0.00205013	6.00067e-13	6.50095e-05	30.0438
Hip circumference	rs4790292	17	1824305	A	C	-0.0261893	0.00277723	4.10015e-21	0.000204524	94.5329
Hip circumference	rs34223321	17	38352388	A	C	0.0140924	0.00217285	8.80035e-11	5.92283e-05	27.3719
Hip circumference	rs67560975	17	47142930	C	T	0.0210956	0.00312397	1.50003e-11	0.000132712	61.3365
Hip circumference	rs2159437	17	68439660	G	A	0.0196241	0.00199751	8.9002e-23	0.000114846	53.078
Hip circumference	rs11150745	17	78757626	G	A	-0.0202757	0.00214598	3.40017e-21	0.000122598	56.6613
Hip circumference	rs9955276	18	1839339	T	C	0.0175048	0.00285239	8.40001e-10	9.13818e-05	42.2328
Hip circumference	rs11664106	18	2846812	T	A	0.016775	0.00211301	1.99986e-15	8.39216e-05	38.7847
Hip circumference	rs9967367	18	42606091	T	C	-0.0174208	0.00220445	2.70023e-15	9.0507e-05	41.8284
Hip circumference	rs2032251	18	46721121	A	T	0.0114047	0.00199809	1.09999e-08	3.87914e-05	17.9268
Hip circumference	rs6567160	18	57829135	C	T	0.0523537	0.00236068	5.70164e-109	0.000816817	377.772
Hip circumference	rs4800490	18	21126081	C	A	-0.023172	0.00199562	3.59998e-31	0.000160119	74.0052
Hip circumference	rs9951619	18	56882326	G	T	0.0138525	0.00237634	5.60003e-09	5.7229e-05	26.4479
Hip circumference	rs57636386	18	58048295	C	T	-0.0350845	0.0036118	2.60016e-22	0.000366992	169.655
Hip circumference	rs9967287	18	63350718	T	G	0.0141454	0.00230082	7.79992e-10	5.96746e-05	27.5782
Hip circumference	rs12607512	18	31259579	G	A	0.0117842	0.00200813	4.39997e-09	4.14159e-05	19.1397
Hip circumference	rs10407871	19	4040007	C	T	-0.0181966	0.00276505	4.70002e-11	9.87467e-05	45.6368
Hip circumference	rs34840745	19	7183797	T	C	0.0166433	0.00227207	2.39994e-13	8.26091e-05	38.1781
Hip circumference	rs273505	19	18217147	C	T	0.0128735	0.00202114	1.89998e-10	4.94262e-05	22.8417
Hip circumference	rs12462975	19	30272202	A	G	0.0189074	0.00213714	8.99912e-19	0.000106611	49.2718
Hip circumference	rs463376	19	34318210	A	G	0.0119932	0.0019975	1.89998e-09	4.2898e-05	19.8246
Hip circumference	rs2238689	19	46178661	C	T	-0.0141655	0.00203741	3.59998e-12	5.98443e-05	27.6566
Hip circumference	rs3810291	19	47569003	A	G	0.0227348	0.00212876	1.29987e-26	0.000154135	71.2389
Hip circumference	rs7248205	19	10770305	T	C	-0.0161199	0.00204315	2.99985e-15	7.74954e-05	35.8146
Hip circumference	rs7257083	19	33943986	A	G	0.0162612	0.0022051	1.69981e-13	7.88599e-05	36.4452
Hip circumference	rs141622900	19	45426792	A	G	0.031887	0.00458726	3.59998e-12	0.000303166	140.14
Hip circumference	rs11882796	19	49225766	T	A	-0.0113842	0.00200309	1.29999e-08	3.86521e-05	17.8624
Hip circumference	rs35917007	19	1849147	G	A	0.0147568	0.00199857	1.50003e-13	6.49443e-05	30.0137
Hip circumference	rs113230003	19	18460956	A	G	-0.014859	0.00229209	8.99912e-11	6.58469e-05	30.4309
Hip circumference	rs10404726	19	18834514	T	C	-0.0166459	0.00200329	9.60064e-17	8.26349e-05	38.19
Hip circumference	rs6142059	20	32544327	C	T	0.0149966	0.00200021	6.4998e-14	6.7072e-05	30.9971
Hip circumference	rs143384	20	34025756	G	A	0.0267503	0.00203131	1.29987e-39	0.000213378	98.6262
Hip circumference	rs1056441	20	62370349	C	T	0.014638	0.002132	6.59933e-12	6.39029e-05	29.5324
Hip circumference	rs1056720	20	3784110	T	C	-0.0130647	0.00235122	2.80001e-08	5.09052e-05	23.5252
Hip circumference	rs17733217	20	51222704	G	A	-0.0158057	0.00237935	3.10027e-11	7.45041e-05	34.432
Hip circumference	rs3746759	20	61560004	G	T	-0.0144809	0.00246759	4.39997e-09	6.25387e-05	28.9019
Hip circumference	rs7274811	20	32333181	T	G	-0.01951	0.00227858	1.10002e-17	0.000113514	52.4626
Hip circumference	rs6066104	20	45530530	T	C	0.0192833	0.00213455	1.69981e-19	0.000110892	51.2505
Hip circumference	rs852042	20	17091233	G	A	-0.0153695	0.00233046	4.30031e-11	7.04489e-05	32.5578
Hip circumference	rs73197346	21	36770189	C	T	-0.017972	0.00296156	1.29999e-09	9.63243e-05	44.5172
Hip circumference	rs8133137	21	40290503	G	A	0.0157777	0.00211541	8.80035e-14	7.42404e-05	34.3101
Hip circumference	rs8132129	21	17400916	T	C	-0.015922	0.00259474	8.40001e-10	7.56045e-05	34.9406
Hip circumference	rs394608	21	46581798	C	T	0.014611	0.00201006	3.59998e-13	6.36674e-05	29.4235
Hip circumference	rs11704728	22	18130209	T	C	0.0148323	0.00252373	4.20001e-09	6.56105e-05	30.3216
Hip circumference	rs4253755	22	46615376	A	G	0.0211316	0.00300303	1.99986e-12	0.000133166	61.546
Hip circumference	rs133015	22	38572526	G	C	0.0129624	0.00201566	1.29999e-10	5.01111e-05	23.1583
Hip circumference	rs4820346	22	39125074	G	C	-0.0130489	0.00217064	1.79999e-09	5.07821e-05	23.4684
Hip circumference	rs9611160	22	39747418	A	G	0.02181	0.00379077	8.70001e-09	0.000141852	65.5611
Waist circumference	rs3768321	1	40035928	T	G	0.0176726	0.00224849	3.80014e-15	0.000133648	61.7756
Waist circumference	rs6669341	1	47678458	G	A	-0.0125214	0.0018097	4.49987e-12	6.7096e-05	31.0114
Waist circumference	rs11165493	1	96274928	A	G	0.0107576	0.00189335	1.29999e-08	4.95256e-05	22.8901
Waist circumference	rs588660	1	96886604	A	G	0.0155276	0.00181174	1e-17	0.000103177	47.6897
Waist circumference	rs2618039	1	112324111	T	A	0.0120777	0.00183977	5.19996e-11	6.24254e-05	28.8526
Waist circumference	rs75035127	1	174973726	G	A	-0.0333436	0.0052036	1.5e-10	0.000475596	219.908
Waist circumference	rs815163	1	190294726	C	T	-0.0131383	0.00179812	2.70023e-13	7.38697e-05	34.1424
Waist circumference	rs2678204	1	201800511	G	T	0.0157074	0.00188488	7.89951e-17	0.00010558	48.8006
Waist circumference	rs7539903	1	209208033	A	T	-0.0107184	0.00183572	5.30005e-09	4.91653e-05	22.7235
Waist circumference	rs4844809	1	209519772	C	G	0.0158367	0.00263686	1.89998e-09	0.000107325	49.6073
Waist circumference	rs7537581	1	2725475	A	C	0.0107362	0.00180248	2.59998e-09	4.93287e-05	22.7991
Waist circumference	rs4908672	1	7725414	T	C	0.0113966	0.00183009	4.70002e-10	5.55836e-05	25.6902
Waist circumference	rs41279738	1	110082551	G	T	0.0522591	0.00563338	1.69981e-20	0.00116745	540.182
Waist circumference	rs115056380	1	111338672	A	G	-0.0236683	0.00416636	1.29999e-08	0.00023969	110.803
Waist circumference	rs35216639	1	174572982	A	C	0.0168196	0.00284261	3.29997e-09	0.000121059	55.9561
Waist circumference	rs539515	1	177889025	C	A	0.0378223	0.00221181	1.50003e-65	0.000611857	282.952
Waist circumference	rs3866805	1	6657424	A	C	0.010421	0.00187021	2.5e-08	4.64749e-05	21.48
Waist circumference	rs156902	1	16840786	T	G	-0.0138228	0.00243775	1.40001e-08	8.17667e-05	37.7927
Waist circumference	rs12140153	1	62579891	T	G	-0.0265936	0.00313243	2.09991e-17	0.000302582	139.885
Waist circumference	rs7519259	1	66434743	A	G	0.0126703	0.00179634	1.69981e-12	6.87012e-05	31.7534
Waist circumference	rs2568958	1	72765116	A	G	0.0169206	0.00182184	1.59993e-20	0.000122518	56.6302
Waist circumference	rs34517439	1	78450517	A	C	0.0305491	0.00276165	1.9002e-28	0.000399249	184.592
Waist circumference	rs945211	1	32191798	C	G	0.0100787	0.0018363	4.09996e-08	4.34721e-05	20.0921
Waist circumference	rs6682438	1	33784146	C	T	0.0124771	0.00190203	5.40008e-11	6.66221e-05	30.7924
Waist circumference	rs6693294	1	49879122	G	A	-0.0170126	0.00192843	1.10002e-18	0.000123853	57.2476
Waist circumference	rs587271	1	54743111	T	C	0.0118054	0.0020079	4.09996e-09	5.96425e-05	27.5662
Waist circumference	rs11162968	1	80784642	C	T	0.0122283	0.00192412	2.1e-10	6.39918e-05	29.5766
Waist circumference	rs12072739	1	98315893	G	A	0.0162106	0.00214325	3.90032e-14	0.000112453	51.9774
Waist circumference	rs61813324	1	156049877	T	C	0.0219762	0.00264443	9.49948e-17	0.00020665	95.526
Waist circumference	rs1108548	1	218634787	G	A	0.0121715	0.00200003	1.2e-09	6.33988e-05	29.3025
Waist circumference	rs72634826	1	1601052	A	G	-0.0148957	0.00206456	5.40008e-13	9.49512e-05	43.8872
Waist circumference	rs649458	1	23712528	A	T	-0.018179	0.00256951	1.50003e-12	0.000141416	65.3666
Waist circumference	rs3845344	1	75001480	T	C	0.0107371	0.00182845	4.30002e-09	4.9337e-05	22.8029
Waist circumference	rs12042959	1	243533273	G	A	-0.014934	0.00255686	5.19996e-09	9.54401e-05	44.1132
Waist circumference	rs1405261	2	6143991	A	T	-0.00985187	0.0018049	4.79999e-08	4.15374e-05	19.1979
Waist circumference	rs77165542	2	430975	T	C	-0.0700663	0.00488088	9.8992e-47	0.00209665	971.034
Waist circumference	rs9308964	2	35436262	T	C	-0.0099592	0.00180578	3.50002e-08	4.24473e-05	19.6185
Waist circumference	rs4851283	2	100894802	G	C	-0.0173961	0.00193525	2.49977e-19	0.000129499	59.8577
Waist circumference	rs4482463	2	205375909	A	C	-0.0258908	0.00335821	1.29987e-14	0.000286805	132.589
Waist circumference	rs76286777	2	25195577	C	T	0.0234759	0.0021623	1.80011e-27	0.00023581	109.009
Waist circumference	rs10185199	2	40282202	A	G	-0.0114529	0.0020405	2e-08	5.61341e-05	25.9446
Waist circumference	rs6739755	2	59330227	G	A	-0.0159241	0.00182885	3.10027e-18	0.000108513	50.1564
Waist circumference	rs1441098	2	104454345	T	A	-0.00990642	0.00179682	3.50002e-08	4.19986e-05	19.4111
Waist circumference	rs3087523	2	105977776	A	G	0.016586	0.00271786	1e-09	0.000117721	54.4126
Waist circumference	rs34234296	2	175166636	A	G	-0.0131214	0.00184833	1.29987e-12	7.36798e-05	34.0547
Waist circumference	rs13427822	2	213414265	G	A	-0.0141495	0.00203048	3.19963e-12	8.56772e-05	39.6003
Waist circumference	rs35882248	2	230627955	T	C	0.0157088	0.00191956	2.80027e-16	0.000105599	48.8093
Waist circumference	rs72618637	2	48953979	A	T	-0.0129811	0.00231667	2.1e-08	7.21127e-05	33.3303
Waist circumference	rs13420048	2	50751414	A	C	-0.0133504	0.00185957	7.00003e-13	7.62738e-05	35.2537
Waist circumference	rs35681682	2	69678079	C	T	-0.0101534	0.00177268	1e-08	4.41188e-05	20.391
Waist circumference	rs308911	2	86855977	G	A	-0.0114749	0.00198055	6.90001e-09	5.63499e-05	26.0444
Waist circumference	rs429343	2	147903382	G	A	-0.0124509	0.00180931	5.90065e-12	6.63426e-05	30.6632
Waist circumference	rs1609303	2	181567556	A	T	0.0152662	0.00185779	2.09991e-16	9.9733e-05	46.0976
Waist circumference	rs12478299	2	193811641	C	T	-0.0115796	0.00206169	1.89998e-08	5.73829e-05	26.5218
Waist circumference	rs73985439	2	212299249	C	A	0.0124046	0.00193905	1.6e-10	6.58502e-05	30.4356
Waist circumference	rs12463617	2	629244	C	A	0.0431919	0.00236577	1.80011e-74	0.000797771	368.995
Waist circumference	rs1731246	2	26938216	T	G	-0.0118366	0.0020818	1.29999e-08	5.99581e-05	27.7121
Waist circumference	rs11898037	2	36558986	C	T	0.0105694	0.00185324	1.2e-08	4.78079e-05	22.0962
Waist circumference	rs13410783	2	36789166	G	A	0.0141058	0.0018498	2.39994e-14	8.51488e-05	39.3561
Waist circumference	rs1861410	2	58933591	T	C	-0.016009	0.00180199	6.4003e-19	0.000109673	50.6926
Waist circumference	rs2861692	2	67838719	C	T	-0.0166517	0.00199772	7.70016e-17	0.000118655	54.8445
Waist circumference	rs13033310	2	133523605	A	G	0.0125512	0.00206781	1.29999e-09	6.74157e-05	31.1592
Waist circumference	rs114964326	2	146015229	A	G	-0.0301131	0.00537007	2.1e-08	0.000387938	179.361
Waist circumference	rs10803762	2	161105876	A	G	0.0119451	0.00191493	4.39997e-10	6.10623e-05	28.2225
Waist circumference	rs10184230	2	171602134	T	C	-0.0121164	0.00186862	8.9002e-11	6.28261e-05	29.0378
Waist circumference	rs11675464	2	204053742	G	A	0.0112729	0.00179869	3.69999e-10	5.43836e-05	25.1355
Waist circumference	rs72617140	2	229019109	C	A	0.0152073	0.00217889	2.99985e-12	9.89649e-05	45.7426
Waist circumference	rs1799923	3	42306294	G	A	0.0171188	0.00281552	1.2e-09	0.000125404	57.9646
Waist circumference	rs28350	3	42418446	G	A	-0.0139376	0.0023374	2.5e-09	8.31304e-05	38.4231
Waist circumference	rs9843653	3	49920571	C	T	0.0195793	0.00178819	6.70039e-28	0.000164038	75.8247
Waist circumference	rs557951	3	62713263	G	T	0.0120789	0.00193163	4e-10	6.24378e-05	28.8583
Waist circumference	rs7630382	3	85111108	T	C	0.013362	0.00179336	9.30037e-14	7.64064e-05	35.315
Waist circumference	rs1454687	3	94038085	G	C	-0.0161615	0.00178705	1.50003e-19	0.000111772	51.663
Waist circumference	rs9814758	3	123062657	G	T	-0.0111552	0.00187521	2.69998e-09	5.32539e-05	24.6134
Waist circumference	rs9289630	3	141178670	C	G	0.0144758	0.00183898	3.50026e-15	8.96739e-05	41.4478
Waist circumference	rs12107172	3	147134039	G	A	0.0156855	0.00260901	1.79999e-09	0.000105286	48.6646
Waist circumference	rs62246311	3	9498143	A	G	0.0204929	0.00294652	3.50026e-12	0.0001797	83.066
Waist circumference	rs2881479	3	12367105	T	A	0.0178331	0.00253114	1.80011e-12	0.000136086	62.9028
Waist circumference	rs2470549	3	15737698	C	T	-0.0119541	0.00182105	5.19996e-11	6.11543e-05	28.2651
Waist circumference	rs4017425	3	44028764	T	C	-0.0101269	0.00179274	1.6e-08	4.38888e-05	20.2847
Waist circumference	rs6799080	3	81905591	A	G	0.0102307	0.00186721	4.30002e-08	4.47931e-05	20.7027
Waist circumference	rs62261725	3	85898626	G	A	-0.0148698	0.00190872	6.70039e-15	9.46214e-05	43.7347
Waist circumference	rs6551304	3	88306596	G	A	0.016827	0.00239416	2.09991e-12	0.000121166	56.0054
Waist circumference	rs1078455	3	108129348	C	T	0.0111735	0.00194801	9.69996e-09	5.34288e-05	24.6942
Waist circumference	rs6791983	3	25111890	A	C	0.0123148	0.00205988	2.30001e-09	6.49003e-05	29.9965
Waist circumference	rs10490869	3	35635145	T	A	0.0163389	0.00220375	1.20005e-13	0.000114239	52.8034
Waist circumference	rs62243489	3	62482927	G	T	-0.0155648	0.00204876	2.99985e-14	0.000103672	47.9185
Waist circumference	rs9835772	3	85766025	T	A	0.0121296	0.00208107	5.60003e-09	6.2963e-05	29.1011
Waist circumference	rs13322435	3	156795468	G	A	-0.0169561	0.00182964	1.9002e-20	0.000123032	56.868
Waist circumference	rs4856720	3	161447373	C	G	0.0114342	0.0017918	1.79999e-10	5.59509e-05	25.86
Waist circumference	rs73052033	3	185828465	C	T	-0.0210096	0.00230513	7.89951e-20	0.000188875	87.3075
Waist circumference	rs1436348	3	104612668	G	A	0.0124929	0.00181185	5.40008e-12	6.67909e-05	30.8704
Waist circumference	rs1711171	3	136020541	C	T	0.0175635	0.00206542	1.80011e-17	0.000132003	61.0152
Waist circumference	rs1357079	3	153691949	C	T	0.011183	0.00180784	6.19998e-10	5.35197e-05	24.7362
Waist circumference	rs7372674	3	196149165	A	C	0.0118947	0.00186339	1.7e-10	6.05481e-05	27.9849
Waist circumference	rs74395133	3	61163455	C	T	-0.0162995	0.00263949	6.59994e-10	0.000113689	52.549
Waist circumference	rs1320903	3	131758077	A	G	0.017072	0.00191652	5.19996e-19	0.00012472	57.6481
Waist circumference	rs8192675	3	170724883	C	T	0.0159923	0.00196858	4.49987e-16	0.000109445	50.5869
Waist circumference	rs1117619	3	173747092	G	C	-0.0120513	0.00206049	5e-09	6.21528e-05	28.7266
Waist circumference	rs3113509	4	52932825	T	C	-0.0123292	0.00201975	1e-09	6.50521e-05	30.0667
Waist circumference	rs7377083	4	102708997	A	C	0.0143396	0.00181913	3.19963e-15	8.79946e-05	40.6715
Waist circumference	rs59068084	4	113256737	T	G	0.0101403	0.00181938	2.5e-08	4.40051e-05	20.3384
Waist circumference	rs1296328	4	137083193	C	A	-0.0131912	0.00180908	3.10027e-13	7.44657e-05	34.4179
Waist circumference	rs6846041	4	18477030	G	C	0.0123073	0.00191467	1.29999e-10	6.48213e-05	29.96
Waist circumference	rs6849518	4	20120274	T	C	0.0218636	0.00270973	7.10068e-16	0.000204538	94.5496
Waist circumference	rs1229984	4	100239319	C	T	0.0301377	0.00542443	2.80001e-08	0.000388572	179.654
Waist circumference	rs11099020	4	130724902	T	C	-0.0112449	0.00186604	1.7e-09	5.41138e-05	25.0108
Waist circumference	rs6536575	4	162091639	C	T	0.0108432	0.00178995	1.40001e-09	5.03168e-05	23.2558
Waist circumference	rs1037702	4	180168024	A	G	-0.0101871	0.00184913	3.59998e-08	4.44122e-05	20.5266
Waist circumference	rs1051613	4	951179	A	G	-0.00995199	0.00179742	3.09999e-08	4.23859e-05	19.5901
Waist circumference	rs1346841	4	65651730	A	G	-0.0106038	0.00182614	6.4e-09	4.81196e-05	22.2402
Waist circumference	rs4689465	4	6490789	C	T	-0.0108689	0.00178976	1.29999e-09	5.05556e-05	23.3662
Waist circumference	rs10938398	4	45186139	A	G	0.0222115	0.00180756	1e-34	0.000211098	97.5825
Waist circumference	rs4148155	4	89054667	G	A	-0.0189755	0.00281242	1.50003e-11	0.000154078	71.2201
Waist circumference	rs4525978	4	102133144	T	C	-0.0113759	0.00203018	2.1e-08	5.53819e-05	25.5969
Waist circumference	rs4527444	4	30842780	G	A	0.0105243	0.00179433	4.49997e-09	4.74008e-05	21.908
Waist circumference	rs923994	4	67802992	G	A	-0.0130094	0.0021745	2.19999e-09	7.24274e-05	33.4758
Waist circumference	rs4419475	4	96150044	T	A	0.0112635	0.00181962	5.99998e-10	5.42929e-05	25.0936
Waist circumference	rs400031	5	741999	G	A	0.012086	0.00215599	2.1e-08	6.25112e-05	28.8923
Waist circumference	rs2307111	5	75003678	C	T	-0.0239722	0.0018299	3.29989e-39	0.000245883	113.666
Waist circumference	rs13182474	5	80861777	C	G	-0.0117225	0.00192056	1e-09	5.88078e-05	27.1805
Waist circumference	rs67632512	5	92251840	A	C	0.0165927	0.00281561	3.79997e-09	0.000117816	54.4566
Waist circumference	rs40067	5	107439012	A	G	-0.0156125	0.00238663	6.09958e-11	0.000104308	48.2127
Waist circumference	rs2133561	5	139086651	T	A	-0.0122441	0.00185284	3.90032e-11	6.41573e-05	29.6531
Waist circumference	rs852983	5	142712064	A	G	-0.00983151	0.00179325	4.20001e-08	4.13659e-05	19.1186
Waist circumference	rs3936510	5	55860866	T	G	0.0137147	0.0022268	7.29995e-10	8.04929e-05	37.2039
Waist circumference	rs10471636	5	63979856	A	G	-0.010111	0.00182385	2.99999e-08	4.37511e-05	20.2211
Waist circumference	rs7707394	5	74472939	A	G	-0.0167827	0.00186285	2.09991e-19	0.000120529	55.7109
Waist circumference	rs2161097	5	103945178	T	C	0.0142773	0.00180004	2.19989e-15	8.72317e-05	40.3189
Waist circumference	rs347551	5	119389031	G	C	0.0126307	0.00181978	3.90032e-12	6.82724e-05	31.5552
Waist circumference	rs13163306	5	136571959	A	G	-0.00988959	0.00179351	3.50002e-08	4.18561e-05	19.3452
Waist circumference	rs7708584	5	153543466	G	A	-0.0121976	0.00180534	1.39991e-11	6.36709e-05	29.4283
Waist circumference	rs36140	5	66164160	C	A	0.0111762	0.001867	2.1e-09	5.34546e-05	24.7061
Waist circumference	rs4706004	5	130391918	G	A	-0.0134593	0.00216831	5.39995e-10	7.75231e-05	35.8312
Waist circumference	rs876605	5	77801359	G	A	-0.0111634	0.00203598	4.20001e-08	5.33322e-05	24.6496
Waist circumference	rs7442885	5	87682877	G	C	-0.0204724	0.00218339	6.79986e-21	0.000179341	82.8998
Waist circumference	rs34483452	5	87986314	A	C	0.0270483	0.0026269	7.29962e-25	0.000313014	144.709
Waist circumference	rs1582931	5	122657199	A	G	-0.0138548	0.00180588	1.69981e-14	8.21457e-05	37.9679
Waist circumference	rs4469245	5	153210953	T	A	-0.0115211	0.00189126	1.09999e-09	5.68046e-05	26.2545
Waist circumference	rs245767	5	170525393	G	A	0.0145976	0.00201635	4.49987e-13	9.11892e-05	42.1482
Waist circumference	rs9654453	5	299621	C	T	0.0170405	0.00266903	1.7e-10	0.00012426	57.4356
Waist circumference	rs1625623	5	112301096	T	C	0.0107407	0.00187307	9.80009e-09	4.93701e-05	22.8182
Waist circumference	rs4552632	5	164574688	A	G	-0.0101695	0.00184128	3.29997e-08	4.42588e-05	20.4557
Waist circumference	rs7752202	6	33389603	T	C	0.0177008	0.00253183	2.70023e-12	0.000134075	61.9729
Waist circumference	rs9294260	6	83433228	A	G	0.0131781	0.00179925	2.39994e-13	7.43179e-05	34.3496
Waist circumference	rs765876	6	143185891	G	A	-0.00980862	0.00178785	4.09996e-08	4.11735e-05	19.0297
Waist circumference	rs3806114	6	20482335	A	G	-0.0108144	0.00192005	1.79999e-08	5.00499e-05	23.1324
Waist circumference	rs72892910	6	50816887	T	G	0.0301404	0.00237148	5.19996e-37	0.000388642	179.686
Waist circumference	rs9370243	6	53789830	T	G	0.0195525	0.00325673	1.89998e-09	0.000163589	75.6172
Waist circumference	rs1902066	6	81346033	C	T	0.0109526	0.00181038	1.40001e-09	5.13372e-05	23.7274
Waist circumference	rs7755574	6	153364643	T	G	0.010917	0.00198683	3.89996e-08	5.1004e-05	23.5734
Waist circumference	rs9378676	6	2064264	C	A	0.0130316	0.00211353	7.00003e-10	7.26748e-05	33.5901
Waist circumference	rs11757278	6	13180454	C	T	-0.012784	0.00194427	4.90004e-11	6.99396e-05	32.3258
Waist circumference	rs28366156	6	31671498	C	T	-0.0187659	0.00265145	1.50003e-12	0.000150693	69.6554
Waist circumference	rs1327259	6	51177811	G	A	-0.0115864	0.0018403	3.09999e-10	5.74503e-05	26.553
Waist circumference	rs72959041	6	127454893	A	G	0.0302176	0.00419212	5.70033e-13	0.000390634	180.608
Waist circumference	rs10947793	6	12142817	G	A	-0.0127212	0.0018605	8.10028e-12	6.92542e-05	32.009
Waist circumference	rs2744938	6	34552110	G	A	0.0319686	0.00251588	5.40008e-37	0.000437197	202.145
Waist circumference	rs1321521	6	51771578	A	C	0.0141428	0.00187867	5.10035e-14	8.5596e-05	39.5628
Waist circumference	rs10499014	6	97947755	G	C	-0.0132827	0.00202893	5.90065e-11	7.55023e-05	34.8971
Waist circumference	rs6938973	6	98421721	C	T	0.0120106	0.001827	4.90004e-11	6.17338e-05	28.5329
Waist circumference	rs2253310	6	108888593	G	C	0.018205	0.00184715	6.4998e-23	0.000141821	65.5538
Waist circumference	rs520478	6	124897878	T	G	-0.0125051	0.00197262	2.30001e-10	6.69215e-05	30.9308
Waist circumference	rs9478496	6	154333183	C	T	0.0145491	0.00242098	1.89998e-09	9.05843e-05	41.8686
Waist circumference	rs2183947	6	26159356	A	G	-0.0220783	0.00213628	4.90004e-25	0.000208574	96.4156
Waist circumference	rs34045288	6	40369081	T	C	0.0203746	0.00189485	5.79963e-27	0.000177632	82.1097
Waist circumference	rs1570298	6	70218298	T	A	0.0120451	0.00204452	3.79997e-09	6.20889e-05	28.697
Waist circumference	rs36007635	6	163009335	A	G	-0.0165685	0.00259543	1.7e-10	0.000117472	54.2978
Waist circumference	rs1182199	7	2862542	A	C	-0.0135196	0.00194469	3.59998e-12	7.82193e-05	36.153
Waist circumference	rs3807566	7	50564204	T	G	-0.012149	0.00180583	1.69981e-11	6.31646e-05	29.1942
Waist circumference	rs10248298	7	121963813	A	C	0.0132553	0.00185427	8.80035e-13	7.51911e-05	34.7532
Waist circumference	rs10236214	7	150668070	T	C	0.013799	0.00187561	1.9002e-13	8.14854e-05	37.6627
Waist circumference	rs58862095	7	75081418	T	C	-0.0165812	0.00181678	7.10068e-20	0.000117652	54.3811
Waist circumference	rs12375196	7	103416541	A	C	0.0132187	0.00182044	3.80014e-13	7.47765e-05	34.5616
Waist circumference	rs4344019	7	114588540	G	A	0.0200862	0.00324046	5.69994e-10	0.00017264	79.8016
Waist circumference	rs61223906	7	39447726	A	G	-0.0108726	0.00188655	8.30004e-09	5.059e-05	23.3821
Waist circumference	rs11767811	7	71620988	A	G	-0.0150345	0.00231875	8.9002e-11	9.67289e-05	44.7089
Waist circumference	rs11773362	7	147668180	T	C	-0.0104772	0.0018937	3.2e-08	4.69775e-05	21.7123
Waist circumference	rs4722398	7	3125220	T	C	0.0168104	0.00260196	1e-10	0.000120927	55.8949
Waist circumference	rs73068448	7	26385763	T	C	-0.0153436	0.00241309	2e-10	0.000100747	46.5662
Waist circumference	rs4718964	7	70038969	T	G	0.0122483	0.00182202	1.80011e-11	6.42013e-05	29.6734
Waist circumference	rs2470946	7	104587323	T	G	0.011687	0.00182473	1.5e-10	5.84522e-05	27.0161
Waist circumference	rs215669	7	32378979	A	G	-0.0125095	0.00184246	1.10002e-11	6.69686e-05	30.9525
Waist circumference	rs10257197	7	76569775	G	A	-0.0154813	0.00245771	2.99999e-10	0.000102563	47.4058
Waist circumference	rs10269774	7	92253972	A	G	0.0119597	0.00190774	3.59998e-10	6.12116e-05	28.2916
Waist circumference	rs883403	7	99047978	C	T	-0.0176676	0.00247511	9.49948e-13	0.000133573	61.7407
Waist circumference	rs55794894	7	133516821	A	G	-0.014525	0.00261481	2.80001e-08	9.02845e-05	41.73
Waist circumference	rs10957087	8	60220423	A	T	0.0139437	0.00244363	1.2e-08	8.32032e-05	38.4567
Waist circumference	rs7845090	8	73449940	A	G	-0.0195133	0.00197942	6.29941e-23	0.000162934	75.3143
Waist circumference	rs1609010	8	77227464	G	A	0.0149337	0.00180594	1.29987e-16	9.54363e-05	44.1114
Waist circumference	rs11787216	8	142615222	T	C	0.011505	0.0018915	1.2e-09	5.66459e-05	26.1812
Waist circumference	rs17446091	8	27167942	C	T	0.0149141	0.00222979	2.29985e-11	9.51859e-05	43.9957
Waist circumference	rs2725371	8	30854033	G	A	-0.0154452	0.00195255	2.60016e-15	0.000102085	47.1849
Waist circumference	rs36061954	8	38329650	T	C	0.0114574	0.00182669	3.59998e-10	5.61782e-05	25.965
Waist circumference	rs11778934	8	116551405	G	C	-0.0122168	0.00179945	1.10002e-11	6.38715e-05	29.521
Waist circumference	rs1559900	8	14207321	T	C	0.0127734	0.00197882	1.09999e-10	6.98237e-05	32.2722
Waist circumference	rs4876611	8	116671848	G	A	0.0150085	0.0019947	5.30029e-14	9.63946e-05	44.5544
Waist circumference	rs12549000	8	118881908	A	T	0.0164111	0.00292178	1.89998e-08	0.000115251	53.2711
Waist circumference	rs4072917	8	143300279	A	G	0.0117189	0.0017994	7.39946e-11	5.87717e-05	27.1638
Waist circumference	rs59104534	8	25666169	T	C	0.0107189	0.00196197	4.70002e-08	4.91699e-05	22.7257
Waist circumference	rs13264909	8	64702385	T	A	-0.0122831	0.00181048	1.20005e-11	6.45666e-05	29.8423
Waist circumference	rs28580375	8	103544717	G	C	0.0126069	0.00216777	5.99998e-09	6.80154e-05	31.4364
Waist circumference	rs2482704	9	94182363	T	G	-0.0115642	0.00180618	1.5e-10	5.72304e-05	26.4513
Waist circumference	rs10992854	9	96437565	C	T	-0.0112545	0.00192897	5.39995e-09	5.42062e-05	25.0535
Waist circumference	rs1019240	9	122957315	T	A	0.0124023	0.00187454	3.69999e-11	6.58258e-05	30.4243
Waist circumference	rs10732335	9	15862077	C	A	-0.0147414	0.00180443	3.10027e-16	9.29945e-05	42.9827
Waist circumference	rs4742782	9	103089143	G	C	0.0124912	0.00192172	8.00018e-11	6.67728e-05	30.862
Waist circumference	rs1752169	9	126586563	A	C	0.0143082	0.00206705	4.49987e-12	8.76097e-05	40.4936
Waist circumference	rs10757898	9	29622600	A	G	-0.00996701	0.00181479	4e-08	4.25139e-05	19.6493
Waist circumference	rs1360201	9	73796450	T	C	0.00979421	0.00178924	4.39997e-08	4.10526e-05	18.9738
Waist circumference	rs34882821	9	14783314	T	G	0.0106237	0.00189644	2.1e-08	4.83004e-05	22.3238
Waist circumference	rs1411432	9	16728532	C	A	0.0150036	0.00230632	7.70016e-11	9.63317e-05	44.5253
Waist circumference	rs1111817	9	23226898	G	C	-0.0105597	0.00188105	2e-08	4.77202e-05	22.0556
Waist circumference	rs13288841	9	28418511	A	G	0.0190501	0.00191229	2.19989e-23	0.000155291	71.7812
Waist circumference	rs1619442	9	81348300	C	T	-0.0162997	0.00257242	2.39999e-10	0.000113692	52.5503
Waist circumference	rs3949781	9	92178472	A	T	0.0115117	0.00180564	1.79999e-10	5.67119e-05	26.2117
Waist circumference	rs113132247	9	131026108	A	G	0.0153033	0.00249349	8.40001e-10	0.000100218	46.3219
Waist circumference	rs12001437	9	34074476	C	T	0.0109331	0.00185543	3.79997e-09	5.11546e-05	23.643
Waist circumference	rs7034554	9	37081301	G	A	-0.0112644	0.00184813	1.09999e-09	5.43016e-05	25.0976
Waist circumference	rs703984	10	80941417	C	G	-0.011472	0.00181967	2.90001e-10	5.63215e-05	26.0312
Waist circumference	rs11196657	10	115976570	C	T	0.0124451	0.00210599	3.40001e-09	6.62809e-05	30.6347
Waist circumference	rs67609008	10	126640936	C	T	0.011102	0.00199233	2.5e-08	5.27472e-05	24.3792
Waist circumference	rs11012732	10	21830104	G	A	0.0193536	0.00190117	2.39994e-24	0.000160278	74.0866
Waist circumference	rs71495038	10	33971383	A	G	0.0223778	0.00335663	2.60016e-11	0.00021427	99.0492
Waist circumference	rs10827380	10	34822258	T	C	0.0116104	0.0019302	1.79999e-09	5.76885e-05	26.6631
Waist circumference	rs10887578	10	88096047	C	G	0.0106684	0.00179976	3.09999e-09	4.87077e-05	22.512
Waist circumference	rs4075353	10	102415609	A	G	-0.0105885	0.00189213	2.19999e-08	4.79809e-05	22.1761
Waist circumference	rs10795418	10	16744334	G	A	0.0127004	0.00190172	2.39994e-11	6.90279e-05	31.9044
Waist circumference	rs7070670	10	61842645	T	C	-0.0120318	0.00191737	3.50002e-10	6.19519e-05	28.6337
Waist circumference	rs10824211	10	76363107	T	C	0.0150646	0.00259306	6.29999e-09	9.71165e-05	44.8881
Waist circumference	rs12245654	10	87562928	C	A	0.023047	0.00347158	3.19963e-11	0.000227274	105.062
Waist circumference	rs2439823	10	99778226	G	A	0.0155254	0.00180145	6.79986e-18	0.000103148	47.6762
Waist circumference	rs4290163	10	104610926	T	G	0.0113777	0.00183305	5.39995e-10	5.53994e-05	25.605
Waist circumference	rs10787738	10	118777371	T	C	0.0153066	0.00208556	2.09991e-13	0.000100261	46.3419
Waist circumference	rs2172131	10	133978962	C	T	-0.0121742	0.00181299	1.9002e-11	6.34269e-05	29.3155
Waist circumference	rs2696309	10	36227101	C	T	0.0112571	0.00199327	1.6e-08	5.42312e-05	25.0651
Waist circumference	rs12225345	11	65647105	G	A	0.0145982	0.00240459	1.29999e-09	9.11967e-05	42.1517
Waist circumference	rs11603984	11	85238368	T	G	-0.0169839	0.00261937	8.9002e-11	0.000123436	57.0547
Waist circumference	rs61903695	11	89922417	G	A	0.0134514	0.00205497	5.90065e-11	7.74322e-05	35.7891
Waist circumference	rs35023999	11	113266411	C	A	-0.0113409	0.00178977	2.39999e-10	5.50416e-05	25.4397
Waist circumference	rs111258054	11	134611390	T	C	0.0159528	0.00234105	9.49948e-12	0.000108905	50.3373
Waist circumference	rs1502317	11	8682018	T	C	-0.0173687	0.0020032	4.30031e-18	0.000129092	59.6693
Waist circumference	rs11824092	11	13346294	C	T	0.012491	0.00187069	2.39994e-11	6.67706e-05	30.861
Waist circumference	rs2225909	11	30329744	C	T	0.015797	0.00213642	1.39991e-13	0.000106788	49.3589
Waist circumference	rs35243581	11	43707364	T	C	0.0173643	0.00192251	1.69981e-19	0.000129026	59.6391
Waist circumference	rs7925100	11	118941596	A	G	0.0140407	0.00182953	1.69981e-14	8.43647e-05	38.9936
Waist circumference	rs1013402	11	27712381	G	A	0.0250906	0.00191723	3.90032e-39	0.000269355	124.52
Waist circumference	rs10835676	11	30531316	G	C	0.0123512	0.00209843	4e-09	6.52845e-05	30.1741
Waist circumference	rs11223204	11	132652554	G	A	0.0122154	0.00180899	1.50003e-11	6.38569e-05	29.5142
Waist circumference	rs11218510	11	121922587	A	G	-0.0115323	0.00182872	2.90001e-10	5.69151e-05	26.3056
Waist circumference	rs7933085	11	130796248	G	A	0.0108889	0.00179888	1.40001e-09	5.07418e-05	23.4522
Waist circumference	rs7115013	11	43934592	T	C	-0.0106394	0.00180461	3.69999e-09	4.84433e-05	22.3898
Waist circumference	rs12287076	11	47606865	C	G	0.0210638	0.00197238	1.29987e-26	0.00018985	87.7586
Waist circumference	rs7952436	11	67024534	T	C	-0.0289945	0.00326001	5.90065e-19	0.000359662	166.283
Waist circumference	rs11215381	11	115022233	C	T	0.0111759	0.00179363	4.60002e-10	5.34517e-05	24.7048
Waist circumference	rs12273545	11	116911012	T	C	0.0222638	0.00387781	9.40005e-09	0.000212093	98.0426
Waist circumference	rs735033	12	97550852	G	A	-0.0102658	0.00184312	2.5e-08	4.5101e-05	20.845
Waist circumference	rs7966251	12	103731395	A	G	-0.0115986	0.00205522	1.7e-08	5.75713e-05	26.6089
Waist circumference	rs3764002	12	108618630	T	C	-0.0160772	0.00203505	2.80027e-15	0.00011061	51.1254
Waist circumference	rs11058233	12	122940075	G	A	0.0159705	0.00206852	1.20005e-14	0.000109146	50.4491
Waist circumference	rs7132908	12	50263148	A	G	0.0215129	0.00183998	1.39991e-31	0.00019803	91.5407
Waist circumference	rs3816760	12	133405069	A	G	0.0133538	0.00193927	5.70033e-12	7.63127e-05	35.2717
Waist circumference	rs10505836	12	19288508	C	A	0.0152705	0.00259774	4.09996e-09	9.97891e-05	46.1235
Waist circumference	rs894736	12	54418166	G	A	0.0157371	0.00186806	3.59998e-17	0.00010598	48.9853
Waist circumference	rs704061	12	89771903	C	T	0.0146223	0.00179659	4.00037e-16	9.1498e-05	42.291
Waist circumference	rs55726687	12	991306	A	G	0.0199369	0.00219529	1.10002e-19	0.000170083	78.6197
Waist circumference	rs145350287	12	120907309	A	T	-0.0322326	0.00458244	1.99986e-12	0.000444445	205.498
Waist circumference	rs36165342	12	122530256	C	T	0.0107118	0.00178943	2.1e-09	4.91048e-05	22.6956
Waist circumference	rs76895963	12	4384844	G	T	0.0484187	0.00693063	2.80027e-12	0.00100233	463.706
Waist circumference	rs1458156	12	41887940	T	C	0.0146036	0.00179105	3.50026e-16	9.12642e-05	42.1829
Waist circumference	rs11614326	12	122269182	A	G	-0.0102606	0.0018167	1.6e-08	4.50553e-05	20.8239
Waist circumference	rs9568867	13	54107352	A	G	0.022614	0.00268971	4.19952e-17	0.000218816	101.151
Waist circumference	rs1441264	13	79580919	A	G	0.0150095	0.00186203	7.59976e-16	9.64075e-05	44.5604
Waist circumference	rs9584870	13	99245866	C	T	-0.0108139	0.00189234	1.09999e-08	5.00453e-05	23.1303
Waist circumference	rs34140906	13	58480400	C	T	-0.0179391	0.00238486	5.40008e-14	0.000137709	63.6528
Waist circumference	rs12877270	13	97047020	A	G	0.0117224	0.00181553	1.09999e-10	5.88068e-05	27.18
Waist circumference	rs1183668	13	112191837	G	C	-0.0120589	0.00186172	9.30037e-11	6.22312e-05	28.7628
Waist circumference	rs1218824	13	28010734	A	G	0.012491	0.00189332	4.19952e-11	6.67706e-05	30.861
Waist circumference	rs9316661	13	54354615	C	T	-0.0156101	0.00224739	3.80014e-12	0.000104276	48.1978
Waist circumference	rs9888533	13	107854612	T	C	0.0108325	0.00182556	2.99999e-09	5.02176e-05	23.2099
Waist circumference	rs11842871	13	31042452	T	G	-0.0127878	0.00204439	4e-10	6.99812e-05	32.3451
Waist circumference	rs1336486	13	40784814	G	T	0.012489	0.00190819	6.00067e-11	6.67493e-05	30.8512
Waist circumference	rs7324067	13	65484906	C	T	0.0121297	0.00210064	7.69999e-09	6.29641e-05	29.1016
Waist circumference	rs61969511	13	86484042	A	G	0.011857	0.0020127	3.79997e-09	6.0165e-05	27.8077
Waist circumference	rs484455	13	109835686	A	G	-0.0115336	0.00179638	1.40001e-10	5.69279e-05	26.3115
Waist circumference	rs1188209	14	56462082	G	A	0.0102398	0.00181136	1.6e-08	4.48728e-05	20.7395
Waist circumference	rs3212038	14	104178186	G	A	0.0126546	0.00191072	3.50026e-11	6.8531e-05	31.6747
Waist circumference	rs11160600	14	101186626	G	A	0.0180478	0.00311766	7.10003e-09	0.000139382	64.4265
Waist circumference	rs8013377	14	25934244	C	A	-0.0166104	0.002018	1.9002e-16	0.000118067	54.5728
Waist circumference	rs4900715	14	47306418	A	G	-0.0114279	0.00179331	1.89998e-10	5.58893e-05	25.8315
Waist circumference	rs61992671	14	101531854	G	A	-0.0130005	0.00187164	3.80014e-12	7.23284e-05	33.43
Waist circumference	rs12880641	14	103251452	G	T	-0.0138449	0.00188965	2.39994e-13	8.20284e-05	37.9137
Waist circumference	rs2180454	14	29690513	C	T	0.0179823	0.00213539	3.69999e-17	0.000138373	63.9597
Waist circumference	rs1191600	14	30101641	A	C	-0.0108005	0.00183345	3.79997e-09	4.99213e-05	23.073
Waist circumference	rs217672	14	62361021	C	A	0.012731	0.0020176	2.80001e-10	6.93609e-05	32.0584
Waist circumference	rs10150482	14	79891882	A	G	0.0219574	0.00216957	4.49987e-24	0.000206297	95.3626
Waist circumference	rs6575340	14	94023972	A	G	0.0161584	0.00186502	4.60045e-18	0.00011173	51.6432
Waist circumference	rs3784692	15	67988133	T	C	0.0185824	0.00182662	2.60016e-24	0.000147761	68.2999
Waist circumference	rs11636611	15	36391965	T	C	0.0107144	0.00179296	2.30001e-09	4.91286e-05	22.7066
Waist circumference	rs17296856	15	84557450	C	A	-0.0156228	0.00199629	5.00035e-15	0.000104446	48.2763
Waist circumference	rs6493498	15	51754451	C	T	-0.013082	0.001805	4.19952e-13	7.3238e-05	33.8505
Waist circumference	rs7169847	15	95272920	T	G	-0.0102703	0.00186771	3.79997e-08	4.51405e-05	20.8633
Waist circumference	rs56803094	15	99222509	G	A	-0.0127745	0.00214599	2.59998e-09	6.98357e-05	32.2778
Waist circumference	rs80243702	15	53163603	A	G	0.0151663	0.00245648	6.69993e-10	9.84321e-05	45.4962
Waist circumference	rs1657930	15	57120989	A	G	-0.0142481	0.00224816	2.30001e-10	8.68753e-05	40.1541
Waist circumference	rs7498044	15	92573639	A	G	-0.0151498	0.00219298	4.90004e-12	9.8218e-05	45.3973
Waist circumference	rs8024137	15	35837297	T	A	0.0136852	0.00250296	4.60002e-08	8.01471e-05	37.0441
Waist circumference	rs7171864	15	73227249	A	G	0.0128894	0.00189898	1.10002e-11	7.10975e-05	32.8611
Waist circumference	rs34994596	15	80991447	C	T	-0.014559	0.00195866	1.10002e-13	9.07076e-05	41.9256
Waist circumference	rs28375268	16	4949528	T	G	-0.0130789	0.00187766	3.29989e-12	7.32033e-05	33.8344
Waist circumference	rs7498665	16	28883241	G	A	0.026616	0.00182769	4.90004e-48	0.000303092	140.121
Waist circumference	rs3814883	16	29994922	T	C	0.0239816	0.00179535	1.10002e-40	0.000246076	113.756
Waist circumference	rs13333747	16	2175373	C	T	-0.022678	0.00232636	1.9002e-22	0.000220056	101.725
Waist circumference	rs12103006	16	24726237	G	A	0.0124779	0.00180782	5.10035e-12	6.66307e-05	30.7963
Waist circumference	rs756717	16	72996162	A	G	-0.0107152	0.00184896	6.80002e-09	4.91359e-05	22.71
Waist circumference	rs862227	16	73602926	G	A	-0.0109798	0.00179141	8.79995e-10	5.15925e-05	23.8454
Waist circumference	rs7206608	16	82872628	G	C	0.0120004	0.00191641	3.79997e-10	6.16289e-05	28.4844
Waist circumference	rs2376885	16	89826901	A	G	-0.0106223	0.00191252	2.80001e-08	4.82877e-05	22.3179
Waist circumference	rs9926784	16	19941968	C	T	-0.0132587	0.00230452	8.70001e-09	7.52297e-05	34.7711
Waist circumference	rs56094641	16	53806453	G	A	0.057552	0.00182234	1e-200	0.00141555	655.144
Waist circumference	rs12926311	16	406427	C	G	-0.0124576	0.00187714	3.19963e-11	6.64141e-05	30.6962
Waist circumference	rs879620	16	4015729	T	C	0.0194431	0.00184223	4.90004e-26	0.000161764	74.7734
Waist circumference	rs11639596	16	9370690	C	A	-0.011872	0.00207809	1.09999e-08	6.03173e-05	27.8782
Waist circumference	rs862320	16	69651866	T	C	-0.0180264	0.0018218	4.40048e-23	0.000139052	64.2738
Waist circumference	rs9673839	16	76895693	G	A	0.0109063	0.00179863	1.29999e-09	5.09041e-05	23.5272
Waist circumference	rs1025065	16	82451159	G	T	-0.010284	0.00186623	3.59998e-08	4.5261e-05	20.919
Waist circumference	rs3826408	17	7101292	T	C	0.0112249	0.00179579	4.09996e-10	5.39215e-05	24.9219
Waist circumference	rs8078135	17	21268583	T	C	-0.0101458	0.00179655	1.6e-08	4.40528e-05	20.3605
Waist circumference	rs2020942	17	28546914	T	C	0.0108469	0.00183573	3.40001e-09	5.03512e-05	23.2717
Waist circumference	rs319775	17	31495076	C	T	0.0101556	0.0018335	2.99999e-08	4.41379e-05	20.3999
Waist circumference	rs11150745	17	78757626	G	A	-0.0160848	0.00192604	6.79986e-17	0.000110714	51.1738
Waist circumference	rs113866544	17	46270606	C	T	0.0303242	0.003552	1.39991e-17	0.000393394	181.884
Waist circumference	rs62072003	17	52936314	T	C	0.0144325	0.00256295	1.79999e-08	8.91383e-05	41.2002
Waist circumference	rs7218014	17	65832016	C	T	0.0224089	0.00225393	2.70023e-23	0.000214866	99.3247
Waist circumference	rs17681738	17	9793240	T	C	0.0105421	0.00190864	3.29997e-08	4.75613e-05	21.9822
Waist circumference	rs2306593	17	34866546	T	C	-0.0152919	0.00179509	1.59993e-17	0.000100069	46.2529
Waist circumference	rs9916444	17	42313512	G	C	0.0114738	0.0018902	1.29999e-09	5.63391e-05	26.0394
Waist circumference	rs3935190	17	79084367	A	G	-0.0126195	0.00180625	2.80027e-12	6.81514e-05	31.4993
Waist circumference	rs4790841	17	1835482	T	C	-0.0212551	0.0024876	1.29987e-17	0.000193314	89.3599
Waist circumference	rs9902846	17	4040774	T	C	0.0133756	0.00192994	4.19952e-12	7.6562e-05	35.3869
Waist circumference	rs11653367	17	44191483	G	A	-0.0151666	0.00191685	2.49977e-15	9.8436e-05	45.498
Waist circumference	rs8097672	18	1839601	T	A	0.0167802	0.00255407	5.00035e-11	0.000120493	55.6943
Waist circumference	rs1834144	18	40744790	A	C	-0.0146152	0.00185609	3.40017e-15	9.14092e-05	42.2499
Waist circumference	rs1788808	18	21090023	G	A	-0.0208198	0.00179299	3.59998e-31	0.000185478	85.7372
Waist circumference	rs784257	18	53397199	C	T	0.0161785	0.00230615	2.29985e-12	0.000112008	51.7717
Waist circumference	rs57636386	18	58048295	C	T	-0.0309067	0.00324088	1.50003e-21	0.000408647	188.939
Waist circumference	rs1942826	18	63345799	A	G	0.0167972	0.00270011	4.90004e-10	0.000120737	55.8072
Waist circumference	rs2584205	18	2702259	A	G	0.0111592	0.00202662	3.69999e-08	5.32921e-05	24.631
Waist circumference	rs6567160	18	57829135	C	T	0.0451644	0.00211824	7.19449e-101	0.000872235	403.468
Waist circumference	rs559231	18	39644247	T	G	0.0107518	0.00184107	5.19996e-09	4.94722e-05	22.8654
Waist circumference	rs72976986	19	4050424	A	G	-0.0157587	0.00230334	7.8001e-12	0.000106271	49.1198
Waist circumference	rs2302209	19	18324329	T	C	0.0198329	0.00197713	1.10002e-23	0.000168314	77.8016
Waist circumference	rs429358	19	45411941	C	T	-0.0271422	0.00248126	7.50067e-28	0.000315191	145.716
Waist circumference	rs10423928	19	46182304	A	T	-0.0265551	0.00225944	6.79986e-32	0.000301707	139.48
Waist circumference	rs2074881	19	1970021	T	C	-0.0147612	0.00240193	8e-10	9.32444e-05	43.0982
Waist circumference	rs8112818	19	18812785	G	A	-0.0159195	0.00183308	3.80014e-18	0.000108451	50.1274
Waist circumference	rs11666480	19	1856554	G	C	0.0132885	0.00180641	1.9002e-13	7.55682e-05	34.9275
Waist circumference	rs12983532	19	18467322	T	C	-0.0149964	0.00209191	7.59976e-13	9.62393e-05	44.4826
Waist circumference	rs12462975	19	30272202	A	G	0.01754	0.00191777	5.90065e-20	0.00013165	60.8521
Waist circumference	rs2903738	19	32946043	T	A	-0.0133061	0.00215663	6.80002e-10	7.57685e-05	35.0201
Waist circumference	rs10406327	19	33890838	G	C	0.0103615	0.00179628	8e-09	4.59458e-05	21.2354
Waist circumference	rs7259070	19	47562509	C	T	0.0153811	0.00184133	6.59933e-17	0.00010124	46.7941
Waist circumference	rs73142879	20	51195932	T	C	-0.0241942	0.00228107	2.80027e-26	0.000250457	115.781
Waist circumference	rs1056441	20	62370349	C	T	0.0127063	0.00191349	3.10027e-11	6.90921e-05	31.9341
Waist circumference	rs6069037	20	53503198	A	C	-0.011125	0.00202001	3.59998e-08	5.2966e-05	24.4803
Waist circumference	rs852042	20	17091233	G	A	-0.0115951	0.00209164	2.99999e-08	5.75366e-05	26.5929
Waist circumference	rs4456769	20	25190777	T	C	0.0134001	0.0019003	1.80011e-12	7.68427e-05	35.5167
Waist circumference	rs6030803	20	41986507	C	T	-0.0176808	0.00270327	6.09958e-11	0.000133772	61.833
Waist circumference	rs76040172	21	46488959	A	G	-0.0294934	0.00399143	1.50003e-13	0.000372142	172.054
Waist circumference	rs13047416	21	40309436	G	C	-0.0139009	0.00185438	6.59933e-14	8.26932e-05	38.221
Waist circumference	rs11704728	22	18130209	T	C	0.0133307	0.00226433	3.89996e-09	7.60489e-05	35.1497
Waist circumference	rs6001877	22	40712637	A	G	-0.010579	0.00189657	2.39999e-08	4.78948e-05	22.1363
Waist circumference	rs28489620	22	41804716	A	G	-0.0124131	0.00198899	4.39997e-10	6.59405e-05	30.4773
Waist circumference	rs165656	22	19948863	C	G	0.0103041	0.00180539	1.09999e-08	4.54381e-05	21.0008
Basal metabolic rate	rs10909950	1	2764068	C	G	-0.00738902	0.00131995	2.19999e-08	6.88871e-05	31.337
Basal metabolic rate	rs212526	1	21584941	C	T	0.00918369	0.00132851	4.79954e-12	0.00010641	48.408
Basal metabolic rate	rs10914462	1	32125943	G	A	-0.0104308	0.00131724	2.39994e-15	0.000137268	62.448
Basal metabolic rate	rs4653016	1	33776441	A	C	0.0151066	0.00140138	4.30031e-27	0.000287874	130.983
Basal metabolic rate	rs6681795	1	56583274	G	A	0.0148221	0.00155415	1.50003e-21	0.000277136	126.096
Basal metabolic rate	rs7519259	1	66434743	A	G	0.00783987	0.00130933	2.1e-09	7.75493e-05	35.2777
Basal metabolic rate	rs2568958	1	72765116	A	G	0.0110677	0.00132795	7.8001e-17	0.00015454	70.3069
Basal metabolic rate	rs12129705	1	120191044	T	A	-0.01155	0.0019887	6.29999e-09	0.0001683	76.568
Basal metabolic rate	rs112685832	1	155822629	A	C	0.0134847	0.00207014	7.29962e-11	0.000229391	104.368
Basal metabolic rate	rs7513326	1	159895536	A	G	-0.00741532	0.00132349	2.1e-08	6.93783e-05	31.5604
Basal metabolic rate	rs61828917	1	173580303	T	C	0.0109769	0.00197511	2.69998e-08	0.000152015	69.158
Basal metabolic rate	rs655598	1	190287713	A	G	-0.0100469	0.00131048	1.80011e-14	0.000127351	57.9358
Basal metabolic rate	rs148662000	1	228721530	T	G	-0.015038	0.00267697	1.89998e-08	0.000285266	129.797
Basal metabolic rate	rs225111	1	8124315	A	C	-0.00839265	0.00131553	1.79999e-10	8.88697e-05	40.4279
Basal metabolic rate	rs284315	1	10734800	G	A	-0.00773208	0.00129895	2.59998e-09	7.54317e-05	34.3144
Basal metabolic rate	rs3765351	1	22445991	T	C	-0.00950215	0.00130432	3.19963e-13	0.000113917	51.8235
Basal metabolic rate	rs28605759	1	38399816	A	G	-0.00868595	0.00130583	2.90001e-11	9.51891e-05	43.303
Basal metabolic rate	rs12140153	1	62579891	T	G	-0.0196063	0.0022823	8.69961e-18	0.000484813	220.635
Basal metabolic rate	rs1923766	1	90063846	G	T	-0.00842849	0.00152041	2.99999e-08	8.96302e-05	40.7739
Basal metabolic rate	rs17024393	1	110154688	C	T	0.032555	0.00410871	2.29985e-15	0.00133552	608.301
Basal metabolic rate	rs12083887	1	118881689	G	A	0.0072702	0.00132699	4.30002e-08	6.66895e-05	30.3372
Basal metabolic rate	rs11205354	1	150249101	A	C	-0.00780795	0.00131711	3.09999e-09	7.69192e-05	34.9911
Basal metabolic rate	rs12731187	1	202013757	T	C	-0.00833265	0.00137078	1.2e-09	8.76036e-05	39.8519
Basal metabolic rate	rs12123505	1	203791049	G	C	-0.00869516	0.001453	2.19999e-09	9.53911e-05	43.3949
Basal metabolic rate	rs823118	1	205723572	T	C	-0.0133508	0.00130594	1.59993e-24	0.000224859	102.305
Basal metabolic rate	rs2789366	1	235508270	A	G	-0.00930269	0.00136706	1e-11	0.000109185	49.6707
Basal metabolic rate	rs2281175	1	1665702	C	T	0.011461	0.00139438	1.99986e-16	0.000165717	75.3925
Basal metabolic rate	rs4648626	1	2200390	A	C	0.00796635	0.00130857	1.09999e-09	8.00715e-05	36.4252
Basal metabolic rate	rs1205593	1	11252716	C	T	-0.0157775	0.00152414	4.10015e-25	0.000314003	142.876
Basal metabolic rate	rs11578046	1	23425139	A	G	-0.0131628	0.00138763	2.39994e-21	0.000218573	99.4443
Basal metabolic rate	rs522468	1	36653677	G	T	0.00809448	0.001449	2.30001e-08	8.26677e-05	37.6063
Basal metabolic rate	rs12731454	1	97067652	G	A	0.0112572	0.00141378	1.69981e-15	0.000159877	72.7351
Basal metabolic rate	rs2615075	1	225934295	G	A	0.0102715	0.00134832	2.60016e-14	0.000133108	60.5551
Basal metabolic rate	rs17491275	1	39672545	G	T	0.0167798	0.00179117	7.39946e-21	0.000355151	161.606
Basal metabolic rate	rs475390	1	41570459	A	G	-0.0208002	0.00156322	2.09991e-40	0.000545622	248.324
Basal metabolic rate	rs12095997	1	51391845	T	C	0.021781	0.00227959	1.20005e-21	0.00059826	272.294
Basal metabolic rate	rs34517439	1	78450517	A	C	0.0396322	0.00201383	3.19963e-86	0.00197802	901.529
Basal metabolic rate	rs17363646	1	86823503	G	A	0.0130495	0.00189697	6.00067e-12	0.000214827	97.7397
Basal metabolic rate	rs77848106	1	107971673	A	C	-0.00987566	0.00143642	6.20012e-12	0.000123047	55.9777
Basal metabolic rate	rs76798800	1	154994978	T	G	0.0225403	0.00147464	9.60064e-53	0.000640671	291.61
Basal metabolic rate	rs7546249	1	176792690	A	T	0.0152058	0.00146082	2.29985e-25	0.000291666	132.709
Basal metabolic rate	rs6675441	1	214659762	A	G	-0.0124262	0.00156066	1.69981e-15	0.000194799	88.6257
Basal metabolic rate	rs5017213	1	217893504	C	T	0.00798903	0.00136064	4.30002e-09	8.0528e-05	36.6329
Basal metabolic rate	rs1108548	1	218634787	G	A	0.0151539	0.00145793	2.60016e-25	0.000289679	131.805
Basal metabolic rate	rs12047401	1	49364360	G	T	-0.00778359	0.00139289	2.30001e-08	7.644e-05	34.7731
Basal metabolic rate	rs3845344	1	75001480	T	C	0.00926286	0.00133291	3.69999e-12	0.000108252	49.2463
Basal metabolic rate	rs115056380	1	111338672	A	G	-0.0191573	0.00303742	2.80001e-10	0.000462873	210.645
Basal metabolic rate	rs60077625	1	172098794	A	G	0.0142066	0.00140166	3.80014e-24	0.000254603	115.841
Basal metabolic rate	rs543874	1	177889480	G	A	0.0290252	0.00161081	1.39991e-72	0.0010619	483.541
Basal metabolic rate	rs2678204	1	201800511	G	T	0.013697	0.00137361	1.99986e-23	0.000236669	107.68
Basal metabolic rate	rs12713004	2	23896049	G	A	0.0157457	0.00145877	3.69999e-27	0.000312739	142.301
Basal metabolic rate	rs10176567	2	58885575	T	C	0.0107341	0.00186065	8e-09	0.000145366	66.1324
Basal metabolic rate	rs6711568	2	59291172	G	T	-0.0113222	0.0014281	2.19989e-15	0.000161728	73.5775
Basal metabolic rate	rs17443541	2	200402624	C	T	-0.0113384	0.00167783	1.39991e-11	0.000162191	73.7882
Basal metabolic rate	rs10202845	2	42575820	G	A	-0.0171333	0.00207494	1.50003e-16	0.000370267	168.487
Basal metabolic rate	rs59985551	2	56106928	T	C	-0.0192608	0.00155408	2.80027e-35	0.000467885	212.928
Basal metabolic rate	rs1374370	2	85818273	A	G	0.0102578	0.00141383	4.00037e-13	0.000132753	60.3937
Basal metabolic rate	rs1837367	2	111874551	A	G	0.00910423	0.00130859	3.50026e-12	0.000104577	47.574
Basal metabolic rate	rs10803955	2	183228114	G	A	-0.0107068	0.00129954	1.69981e-16	0.000144627	65.7965
Basal metabolic rate	rs11688707	2	241843564	A	G	0.00829802	0.00136638	1.29999e-09	8.68771e-05	39.5214
Basal metabolic rate	rs77165542	2	430975	T	C	-0.0635239	0.00355942	3.10027e-71	0.00506597	2316.1
Basal metabolic rate	rs112544217	2	20222686	T	C	-0.0264382	0.00453066	5.39995e-09	0.000881201	401.187
Basal metabolic rate	rs1260326	2	27730940	C	T	0.0181199	0.00132904	2.49977e-42	0.000414119	188.449
Basal metabolic rate	rs10172196	2	36780549	A	G	0.0121658	0.00141659	8.80035e-18	0.000186721	84.9502
Basal metabolic rate	rs11545482	2	70315987	T	C	-0.0313468	0.00459222	8.69961e-12	0.00123835	563.988
Basal metabolic rate	rs752070	2	74824970	G	A	0.0116486	0.00196117	2.90001e-09	0.000171186	77.8808
Basal metabolic rate	rs58584712	2	112249583	A	G	0.00915937	0.00159489	9.29994e-09	0.000105847	48.152
Basal metabolic rate	rs71423263	2	144024781	G	T	0.013379	0.0018692	8.19974e-13	0.00022581	102.738
Basal metabolic rate	rs17400325	2	178565913	C	T	0.0214225	0.00325788	4.79954e-11	0.000578739	263.405
Basal metabolic rate	rs1447498	2	205388729	G	A	-0.00911856	0.00154873	3.89996e-09	0.000104906	47.7239
Basal metabolic rate	rs1047891	2	211540507	A	C	0.0168996	0.00139868	1.29987e-33	0.000360239	163.922
Basal metabolic rate	rs13430869	2	218146818	T	G	0.0127991	0.00148834	8.00018e-18	0.000206663	94.0247
Basal metabolic rate	rs1478575	2	218278555	A	T	0.0173941	0.00140222	2.49977e-35	0.000381621	173.655
Basal metabolic rate	rs11689727	2	25458100	A	C	-0.0116895	0.00138511	3.19963e-17	0.00017239	78.4287
Basal metabolic rate	rs115179432	2	33348679	G	A	-0.0225062	0.00253197	6.20012e-19	0.000638735	290.728
Basal metabolic rate	rs41458449	2	46929951	C	G	-0.0105519	0.0018595	1.40001e-08	0.000140473	63.9064
Basal metabolic rate	rs3771382	2	71559445	G	C	-0.0116563	0.0013166	8.49963e-19	0.000171412	77.9838
Basal metabolic rate	rs867529	2	88913273	C	G	0.00970483	0.00144774	1.99986e-11	0.000118828	54.0579
Basal metabolic rate	rs10188231	2	142297493	G	C	-0.0112849	0.00167337	1.50003e-11	0.000160664	73.0935
Basal metabolic rate	rs116337081	2	183954625	T	C	0.0140688	0.00255557	3.69999e-08	0.000249689	113.605
Basal metabolic rate	rs1064213	2	198950240	A	G	0.0113589	0.00130247	2.80027e-18	0.000162778	74.0552
Basal metabolic rate	rs3116201	2	233074205	A	G	-0.0181318	0.0021929	1.39991e-16	0.000414663	188.697
Basal metabolic rate	rs2197563	2	233687080	A	G	0.0100583	0.0013274	3.50026e-14	0.00012764	58.0674
Basal metabolic rate	rs6743060	2	629510	A	C	0.0369375	0.00172552	1.1995e-101	0.00171863	783.102
Basal metabolic rate	rs4556997	2	100814858	A	C	0.0140338	0.00190027	1.50003e-13	0.000248449	113.04
Basal metabolic rate	rs13392666	2	128915057	A	T	0.00883486	0.00156993	1.79999e-08	9.84806e-05	44.8005
Basal metabolic rate	rs2140046	2	169706079	C	T	-0.0113515	0.00135326	4.90004e-17	0.000162566	73.9588
Basal metabolic rate	rs72885917	2	172416376	C	A	-0.0202279	0.00150626	4.10015e-41	0.000516026	234.847
Basal metabolic rate	rs12694042	2	207029825	T	C	-0.00818043	0.0013069	3.89996e-10	8.44325e-05	38.4092
Basal metabolic rate	rs11684531	2	219835489	G	A	-0.0108229	0.00191698	1.6e-08	0.00014778	67.2311
Basal metabolic rate	rs1542224	2	223963874	C	T	0.0126276	0.00144973	2.99985e-18	0.000201163	91.5218
Basal metabolic rate	rs17246129	2	227259964	A	G	0.0112322	0.00141605	2.19989e-15	0.000159168	72.4124
Basal metabolic rate	rs6437277	2	242608984	G	A	-0.0120103	0.00155274	1e-14	0.00018198	82.7925
Basal metabolic rate	rs6777784	3	62376645	T	G	0.00776083	0.00133881	6.80002e-09	7.59936e-05	34.57
Basal metabolic rate	rs4858940	3	88254820	C	T	0.0178193	0.00204671	3.10027e-18	0.000400499	182.249
Basal metabolic rate	rs843374	3	183997261	T	A	-0.0111296	0.00132459	4.40048e-17	0.000156273	71.0955
Basal metabolic rate	rs6772164	3	196078149	A	C	0.00923475	0.00136085	1.20005e-11	0.000107596	48.9478
Basal metabolic rate	rs7612882	3	30078634	A	G	0.0077833	0.00131175	2.99999e-09	7.64343e-05	34.7705
Basal metabolic rate	rs6792892	3	49995518	C	T	0.0150501	0.00130478	8.80035e-31	0.000285725	130.006
Basal metabolic rate	rs6762578	3	128992047	A	G	0.0156224	0.00157563	3.59998e-23	0.000307862	140.081
Basal metabolic rate	rs485554	3	172137343	C	G	0.0156369	0.00140794	1.20005e-28	0.000308433	140.341
Basal metabolic rate	rs73052033	3	185828465	C	T	-0.0164736	0.00168102	1.10002e-22	0.000342312	155.762
Basal metabolic rate	rs62246311	3	9498143	A	G	0.0147465	0.00214968	6.89922e-12	0.000274317	124.813
Basal metabolic rate	rs7619139	3	25110415	A	T	0.012547	0.00132766	3.40017e-21	0.000198604	90.3572
Basal metabolic rate	rs754635	3	42305131	G	C	0.013669	0.00205317	2.80027e-11	0.000235703	107.24
Basal metabolic rate	rs34693680	3	98665549	T	C	0.0141604	0.00192371	1.80011e-13	0.00025295	115.089
Basal metabolic rate	rs724016	3	141105570	G	A	0.0305167	0.00131072	6.69885e-120	0.00117371	534.513
Basal metabolic rate	rs1910466	3	147086268	C	T	-0.00823868	0.00131119	3.29997e-10	8.56391e-05	38.9582
Basal metabolic rate	rs78149371	3	33260875	G	A	-0.0151751	0.00271052	2.19999e-08	0.00029049	132.174
Basal metabolic rate	rs4974072	3	41222586	A	G	0.0111403	0.00130819	1.69981e-17	0.000156574	71.2323
Basal metabolic rate	rs6762851	3	56686329	C	T	-0.011835	0.00136021	3.29989e-18	0.000176707	80.3933
Basal metabolic rate	rs7613368	3	61267398	C	T	-0.00950964	0.00149038	1.79999e-10	0.000114097	51.9052
Basal metabolic rate	rs10511111	3	80599757	C	T	0.00894809	0.00141074	2.30001e-10	0.000101021	45.9562
Basal metabolic rate	rs6779752	3	85663849	A	G	-0.0131616	0.00136556	5.50047e-22	0.000218533	99.4261
Basal metabolic rate	rs11709402	3	131551027	G	A	0.0116843	0.00145844	1.10002e-15	0.000172236	78.3589
Basal metabolic rate	rs9882731	3	171906978	C	G	-0.0114327	0.00132548	6.4003e-18	0.0001649	75.0206
Basal metabolic rate	rs73175572	3	185490184	G	A	0.02829	0.00209047	1e-41	0.00100884	459.356
Basal metabolic rate	rs2270894	3	9975386	G	C	-0.0174573	0.0016812	2.90001e-25	0.000384398	174.919
Basal metabolic rate	rs2569993	3	12926096	C	T	0.00897591	0.00140133	1.5e-10	0.00010165	46.2424
Basal metabolic rate	rs34373881	3	20432033	A	G	-0.00817308	0.00146254	2.30001e-08	8.42808e-05	38.3402
Basal metabolic rate	rs13059004	3	38601237	C	A	0.00915217	0.00132287	4.60045e-12	0.000105681	48.0763
Basal metabolic rate	rs36012032	3	52814709	A	C	0.0181238	0.00226957	1.39991e-15	0.000414298	188.531
Basal metabolic rate	rs2016469	3	108023965	A	G	0.0085388	0.00135871	3.29997e-10	9.19915e-05	41.8482
Basal metabolic rate	rs4635681	3	152310614	G	A	0.0114204	0.00179371	1.89998e-10	0.000164545	74.8593
Basal metabolic rate	rs357486	3	153885503	C	T	0.0109852	0.00130715	4.30031e-17	0.000152245	69.2626
Basal metabolic rate	rs13085472	3	171129859	C	T	-0.00860359	0.00138787	5.69994e-10	9.33927e-05	42.4857
Basal metabolic rate	rs2101975	4	106216667	G	A	-0.016053	0.00132034	5.19996e-34	0.000325061	147.909
Basal metabolic rate	rs223942	4	12912629	G	A	-0.00803457	0.00133886	2e-09	8.14486e-05	37.0517
Basal metabolic rate	rs13125807	4	54351220	T	C	0.012373	0.00187576	4.19952e-11	0.000193135	87.8685
Basal metabolic rate	rs2192158	4	55505360	G	A	-0.00771723	0.00130938	3.79997e-09	7.51422e-05	34.1827
Basal metabolic rate	rs10020631	4	69353863	A	G	-0.00839416	0.00151645	3.09999e-08	8.89016e-05	40.4425
Basal metabolic rate	rs2627692	4	88649369	T	C	-0.00964757	0.00130208	1.29987e-13	0.00011743	53.4219
Basal metabolic rate	rs11097755	4	102709308	C	T	0.00912672	0.00131198	3.50026e-12	0.000105094	47.8093
Basal metabolic rate	rs1296328	4	137083193	C	A	-0.0100716	0.00131961	2.29985e-14	0.000127978	58.2211
Basal metabolic rate	rs111598585	4	171635471	T	C	-0.00923571	0.00160974	9.59997e-09	0.000107619	48.958
Basal metabolic rate	rs7683836	4	180167906	A	G	-0.00779994	0.00131654	3.09999e-09	7.67614e-05	34.9193
Basal metabolic rate	rs4865465	4	1745486	A	G	0.00957335	0.00130418	2.09991e-13	0.00011563	52.6031
Basal metabolic rate	rs10939792	4	18483405	G	C	0.00895366	0.0013974	1.5e-10	0.000101147	46.0134
Basal metabolic rate	rs10938397	4	45182527	G	A	0.0144976	0.00131711	3.50026e-28	0.000265137	120.636
Basal metabolic rate	rs17454077	4	87631532	G	A	0.0248864	0.00352429	1.59993e-12	0.00078087	355.474
Basal metabolic rate	rs9985795	4	135213286	C	T	-0.00771579	0.00130846	3.69999e-09	7.51142e-05	34.1699
Basal metabolic rate	rs4240326	4	145839264	G	A	-0.0217733	0.00131009	5.00035e-62	0.000597837	272.102
Basal metabolic rate	rs34227797	4	159982551	C	G	0.00881664	0.00141025	4.09996e-10	9.80748e-05	44.6159
Basal metabolic rate	rs112069922	4	1034997	T	C	-0.0258077	0.00307477	4.70002e-17	0.000839707	382.28
Basal metabolic rate	rs73213484	4	28489339	T	A	-0.0141047	0.00187318	5.10035e-14	0.000250965	114.185
Basal metabolic rate	rs4132132	4	31001301	C	T	0.00916883	0.00132486	4.49987e-12	0.000106066	48.2515
Basal metabolic rate	rs2102278	4	52818664	G	A	0.0111444	0.0013957	1.39991e-15	0.000156689	71.2847
Basal metabolic rate	rs1443536	4	82174165	G	A	0.0123681	0.00141782	2.70023e-18	0.000192982	87.7989
Basal metabolic rate	rs17042011	4	111604727	T	C	0.00908222	0.00162937	2.5e-08	0.000104072	47.3442
Basal metabolic rate	rs34848742	4	123828042	G	T	-0.0145035	0.00159506	9.70063e-20	0.000265353	120.734
Basal metabolic rate	rs72703409	4	184225295	C	G	-0.0149291	0.00263749	1.5e-08	0.000281151	127.924
Basal metabolic rate	rs2699433	4	3482554	T	C	-0.0124255	0.00185673	2.19989e-11	0.000194777	88.6157
Basal metabolic rate	rs7671110	4	17874089	T	C	-0.0299418	0.00178431	3.40017e-63	0.00112995	514.563
Basal metabolic rate	rs17010961	4	86723103	A	T	-0.0116385	0.00189069	7.49998e-10	0.000170889	77.7458
Basal metabolic rate	rs1553065	4	115036831	A	G	-0.00801003	0.0013193	1.29999e-09	8.09519e-05	36.8257
Basal metabolic rate	rs6821305	4	122713863	C	A	0.0138413	0.00133086	2.49977e-25	0.000241681	109.961
Basal metabolic rate	rs3990738	4	152295198	G	A	-0.00773855	0.00138239	2.19999e-08	7.5558e-05	34.3718
Basal metabolic rate	rs10058393	5	277617	T	C	0.0127346	0.00194524	5.90065e-11	0.000204586	93.0794
Basal metabolic rate	rs73093103	5	50658010	T	A	0.0223248	0.00360981	6.19998e-10	0.000628487	286.061
Basal metabolic rate	rs12188627	5	60720682	G	A	-0.010523	0.00130444	7.19946e-16	0.000139705	63.5568
Basal metabolic rate	rs6235	5	95728898	G	C	0.0167565	0.00147163	4.90004e-30	0.000354166	161.157
Basal metabolic rate	rs2611732	5	95855576	G	A	0.00790625	0.00133122	2.90001e-09	7.8868e-05	35.8777
Basal metabolic rate	rs9327336	5	123990270	C	T	0.00904042	0.00137301	4.60045e-11	0.000103116	46.9095
Basal metabolic rate	rs247008	5	131447104	G	A	0.0129394	0.00139594	1.9002e-20	0.000211218	96.0973
Basal metabolic rate	rs17115481	5	153358226	A	G	-0.0100395	0.00147207	9.09913e-12	0.000127164	57.8505
Basal metabolic rate	rs7731023	5	36181627	G	A	0.00810515	0.00131768	7.69999e-10	8.28858e-05	37.7055
Basal metabolic rate	rs62372052	5	42724294	G	A	0.0260292	0.00209064	1.39991e-35	0.00085417	388.87
Basal metabolic rate	rs4865956	5	54882505	A	T	-0.011018	0.00142302	9.70063e-15	0.000153156	69.6769
Basal metabolic rate	rs31211	5	134363145	A	G	-0.0124467	0.00150421	1.29987e-16	0.000195442	88.9184
Basal metabolic rate	rs4912905	5	142730376	C	G	-0.0101215	0.00151463	2.29985e-11	0.000129249	58.7994
Basal metabolic rate	rs111365325	5	170865229	T	C	-0.0144426	0.00154905	1.10002e-20	0.00026313	119.722
Basal metabolic rate	rs11739036	5	32723478	A	G	-0.0119152	0.00141856	4.49987e-17	0.00017911	81.4865
Basal metabolic rate	rs12657771	5	36787962	A	G	-0.0130516	0.00132031	4.79954e-23	0.000214896	97.7711
Basal metabolic rate	rs2307111	5	75003678	C	T	-0.018714	0.00133465	1.10002e-44	0.000441708	201.009
Basal metabolic rate	rs7728690	5	88411214	T	C	-0.0104888	0.00133894	4.70002e-15	0.000138799	63.1444
Basal metabolic rate	rs2952615	5	112138888	C	G	-0.0128315	0.00134282	1.20005e-21	0.000207711	94.5013
Basal metabolic rate	rs4282339	5	168256240	A	G	-0.0183879	0.00160417	1.99986e-30	0.000426455	194.065
Basal metabolic rate	rs244711	5	176509193	T	C	0.016526	0.00150746	5.79963e-28	0.000344493	156.754
Basal metabolic rate	rs9291926	5	67599656	G	T	-0.0125229	0.00130775	1e-21	0.000197842	90.0105
Basal metabolic rate	rs9800418	5	77641008	C	T	0.00899503	0.00152376	3.59998e-09	0.000102083	46.4396
Basal metabolic rate	rs141729694	5	87999371	T	C	0.0225371	0.00250057	1.99986e-19	0.000640489	291.527
Basal metabolic rate	rs36695	5	127549187	A	G	-0.00823014	0.00130468	2.80001e-10	8.54616e-05	38.8774
Basal metabolic rate	rs55758152	5	171317318	A	G	0.00980037	0.00140759	3.29989e-12	0.000121179	55.1275
Basal metabolic rate	rs252938	5	5496480	T	C	-0.00910474	0.00137867	4.00037e-11	0.000104588	47.5793
Basal metabolic rate	rs695922	5	53385529	G	A	-0.00975526	0.00178388	4.49997e-08	0.000120066	54.6211
Basal metabolic rate	rs365352	5	77401152	A	G	-0.0155925	0.0015144	7.29962e-25	0.000306685	139.545
Basal metabolic rate	rs505575	5	111256812	C	T	-0.00960709	0.00139268	5.30029e-12	0.000116447	52.9745
Basal metabolic rate	rs1582931	5	122657199	A	G	-0.0189415	0.00131719	6.89922e-47	0.000452508	205.926
Basal metabolic rate	rs13185520	5	137807260	A	G	-0.00742142	0.00131667	1.7e-08	6.94925e-05	31.6124
Basal metabolic rate	rs3822742	5	139059017	A	C	0.0144756	0.00135333	1.10002e-26	0.000264334	120.27
Basal metabolic rate	rs3853474	5	141816555	T	C	-0.00819663	0.0013444	1.09999e-09	8.47672e-05	38.5615
Basal metabolic rate	rs2422054	5	161382474	A	T	0.00827496	0.00135244	9.40005e-10	8.63949e-05	39.302
Basal metabolic rate	rs254963	5	171224403	G	A	-0.00831058	0.00132134	3.2e-10	8.71402e-05	39.6411
Basal metabolic rate	rs6874142	5	172753555	G	T	0.0184845	0.00217406	1.9002e-17	0.000430945	196.109
Basal metabolic rate	rs62396185	6	26180634	C	G	-0.0232585	0.00148536	2.90001e-55	0.00068212	310.489
Basal metabolic rate	rs76116290	6	31834769	G	C	-0.0183262	0.00311366	4e-09	0.000423599	192.765
Basal metabolic rate	rs3129962	6	32379383	C	G	-0.00958061	0.00164137	5.30005e-09	0.000115806	52.6829
Basal metabolic rate	rs11756675	6	120067932	G	A	0.00844227	0.00149042	1.5e-08	8.99235e-05	40.9074
Basal metabolic rate	rs12216497	6	19028623	T	C	-0.0112864	0.00131448	8.99912e-18	0.000160707	73.1129
Basal metabolic rate	rs41271299	6	19839415	T	C	0.0429019	0.0029512	7.10068e-48	0.00231707	1056.42
Basal metabolic rate	rs3131014	6	31116627	A	G	-0.0169155	0.00153689	3.59998e-28	0.000360917	164.23
Basal metabolic rate	rs16891847	6	39260119	C	T	0.00921402	0.00168248	4.30002e-08	0.000107114	48.7283
Basal metabolic rate	rs12199246	6	41999809	A	G	0.0140186	0.0023162	1.40001e-09	0.000247911	112.796
Basal metabolic rate	rs1179905	6	90322922	G	A	0.0110378	0.00165223	2.39994e-11	0.000153706	69.9275
Basal metabolic rate	rs11756783	6	101118109	T	A	-0.00844619	0.00130871	1.09999e-10	9.0007e-05	40.9454
Basal metabolic rate	rs2095812	6	105383978	G	C	0.0115156	0.0013953	1.50003e-16	0.000167299	76.1125
Basal metabolic rate	rs9388498	6	126873423	T	G	0.016894	0.00171876	8.4004e-23	0.00036	163.813
Basal metabolic rate	rs7740107	6	130374461	A	T	-0.0291498	0.00147683	1e-86	0.00107103	487.702
Basal metabolic rate	rs6570509	6	142716286	T	G	-0.0143826	0.00143901	1.59993e-23	0.000260949	118.729
Basal metabolic rate	rs3853252	6	152170247	A	G	0.0157923	0.00131376	2.80027e-33	0.000314592	143.144
Basal metabolic rate	rs76307059	6	169000888	G	C	-0.0189808	0.0031089	1e-09	0.000454387	206.782
Basal metabolic rate	rs2744956	6	34618937	C	T	0.0404219	0.00187894	1.1995e-102	0.00205747	937.814
Basal metabolic rate	rs35679149	6	43604167	G	A	-0.0256986	0.00403687	1.89998e-10	0.000832628	379.055
Basal metabolic rate	rs72892910	6	50816887	T	G	0.023158	0.00172717	5.40008e-41	0.000676242	307.812
Basal metabolic rate	rs578366	6	81591034	G	A	-0.0100711	0.00131797	2.09991e-14	0.000127965	58.2153
Basal metabolic rate	rs17069647	6	108917688	A	T	-0.0134891	0.00223542	1.6e-09	0.000229541	104.436
Basal metabolic rate	rs4946936	6	109003321	C	T	0.0219137	0.00145134	1.59993e-51	0.000605567	275.622
Basal metabolic rate	rs11153171	6	109653825	T	C	-0.0130285	0.00136526	1.39991e-21	0.000214136	97.4253
Basal metabolic rate	rs10945541	6	158740218	G	A	-0.00912244	0.00138028	3.90032e-11	0.000104995	47.7645
Basal metabolic rate	rs62439025	6	166592164	C	G	0.0115451	0.00181986	2.19999e-10	0.000168158	76.503
Basal metabolic rate	rs9379084	6	7231843	A	G	-0.0147232	0.00209874	2.29985e-12	0.000273451	124.419
Basal metabolic rate	rs11243202	6	7719065	C	T	0.0177481	0.00130818	6.29941e-42	0.000397306	180.795
Basal metabolic rate	rs12213070	6	12131542	A	G	-0.00941059	0.00136783	6.00067e-12	0.000111732	50.8296
Basal metabolic rate	rs5019542	6	51738352	T	C	-0.00956176	0.00135423	1.69981e-12	0.000115351	52.4758
Basal metabolic rate	rs9350850	6	81050236	C	T	0.0224574	0.00240669	1e-20	0.00063597	289.469
Basal metabolic rate	rs10457469	6	126083658	A	G	0.0145047	0.00130354	9.30037e-29	0.000265397	120.754
Basal metabolic rate	rs114056237	6	41877671	A	G	-0.0611679	0.00586777	1.9002e-25	0.00469889	2147.49
Basal metabolic rate	rs1418433	6	44752568	A	G	-0.00816102	0.00132352	7.00003e-10	8.40323e-05	38.2272
Basal metabolic rate	rs12209223	6	76164589	A	C	0.0152981	0.00216793	1.69981e-12	0.000295217	134.325
Basal metabolic rate	rs12200061	6	83487443	A	G	-0.00779678	0.00132884	4.39997e-09	7.66993e-05	34.891
Basal metabolic rate	rs599004	6	140439740	T	C	-0.0108141	0.00144649	7.70016e-14	0.00014754	67.1218
Basal metabolic rate	rs7755185	6	152339615	G	A	0.00868653	0.00140815	6.90001e-10	9.52018e-05	43.3088
Basal metabolic rate	rs73013411	6	164126233	A	C	0.0141259	0.00193293	2.70023e-13	0.000251719	114.529
Basal metabolic rate	rs836511	7	6458319	G	A	0.0114237	0.00163348	2.70023e-12	0.00016464	74.9026
Basal metabolic rate	rs3778934	7	39445385	C	A	-0.00844009	0.00137754	8.99995e-10	8.98771e-05	40.8863
Basal metabolic rate	rs62460522	7	44892742	T	C	0.0145582	0.00255687	1.2e-08	0.000267358	121.646
Basal metabolic rate	rs2866719	7	70106061	T	C	0.00925657	0.00135838	9.49948e-12	0.000108105	49.1794
Basal metabolic rate	rs56383938	7	74097622	G	A	-0.0153116	0.00231159	3.50026e-11	0.000295738	134.563
Basal metabolic rate	rs6951489	7	76639839	G	A	-0.0165302	0.00173296	1.39991e-21	0.000344668	156.834
Basal metabolic rate	rs1524445	7	113035833	T	C	-0.0106258	0.00133236	1.50003e-15	0.000142448	64.8047
Basal metabolic rate	rs10248298	7	121963813	A	C	0.0124729	0.00135332	3.10027e-20	0.000196265	89.2931
Basal metabolic rate	rs62621812	7	127015083	A	G	0.0404362	0.00476277	2.09991e-17	0.00205892	938.477
Basal metabolic rate	rs10236214	7	150668070	T	C	0.0194305	0.00136895	1e-45	0.000476162	216.696
Basal metabolic rate	rs2533879	7	2859847	A	G	-0.0213161	0.00142444	1.29987e-50	0.000573008	260.795
Basal metabolic rate	rs37964	7	8004981	T	A	0.00805954	0.00130947	7.49998e-10	8.19556e-05	37.2824
Basal metabolic rate	rs757833	7	139734697	A	C	0.00782963	0.00139098	1.79999e-08	7.73469e-05	35.1857
Basal metabolic rate	rs723149	7	46577056	G	A	-0.0111086	0.00131695	3.29989e-17	0.000155684	70.8275
Basal metabolic rate	rs10269774	7	92253972	A	G	0.0259463	0.00139227	1.59993e-77	0.000848743	386.397
Basal metabolic rate	rs62466118	7	92716556	A	G	-0.0252668	0.00417649	1.5e-09	0.000804905	366.424
Basal metabolic rate	rs11525873	7	138817193	C	T	-0.014398	0.00220291	6.29941e-11	0.000261508	118.984
Basal metabolic rate	rs115946508	7	150497496	A	C	-0.0131783	0.00208725	2.69998e-10	0.000219087	99.6786
Basal metabolic rate	rs34776209	7	23513093	T	C	-0.0163181	0.00151546	4.90004e-27	0.000335882	152.835
Basal metabolic rate	rs2122823	7	25939161	T	C	0.0104514	0.00161914	1.09999e-10	0.000137811	62.6949
Basal metabolic rate	rs1717726	7	38104907	A	T	0.00803578	0.00136833	4.30002e-09	8.14732e-05	37.0629
Basal metabolic rate	rs10260993	7	55884295	G	T	-0.00951646	0.00164746	7.59994e-09	0.00011426	51.9797
Basal metabolic rate	rs13244614	7	72973854	A	C	0.0118535	0.00144969	2.90001e-16	0.00017726	80.6448
Basal metabolic rate	rs2293176	7	140244627	A	G	0.00870955	0.0013842	3.09999e-10	9.5707e-05	43.5386
Basal metabolic rate	rs3800963	7	17979793	A	G	-0.00732262	0.00131904	2.80001e-08	6.76546e-05	30.7763
Basal metabolic rate	rs508347	7	28212824	C	T	-0.011762	0.00142877	1.80011e-16	0.000174534	79.4046
Basal metabolic rate	rs17157112	7	28779946	G	T	-0.00754855	0.00131324	8.99995e-09	7.18935e-05	32.7047
Basal metabolic rate	rs75581912	7	50604019	A	G	0.0174696	0.00203302	8.49963e-18	0.00038494	175.166
Basal metabolic rate	rs7780752	7	93241640	C	T	0.0128797	0.00135774	2.39994e-21	0.000209274	95.2126
Basal metabolic rate	rs13225455	7	103457789	C	A	0.00860194	0.00156605	4e-08	9.33569e-05	42.4694
Basal metabolic rate	rs822551	7	148650375	G	A	0.0126374	0.0016874	6.89922e-14	0.000201475	91.664
Basal metabolic rate	rs11997525	8	49401982	A	T	0.0148161	0.00175148	2.70023e-17	0.000276912	125.994
Basal metabolic rate	rs72656010	8	57122215	C	T	-0.0356208	0.00193495	1.10002e-75	0.00159848	728.267
Basal metabolic rate	rs17828687	8	73454767	A	C	-0.0110035	0.00132521	1e-16	0.000152753	69.4936
Basal metabolic rate	rs16916881	8	95566270	A	C	-0.0109103	0.00153734	1.29987e-12	0.000150177	68.3214
Basal metabolic rate	rs894360	8	135601194	C	T	-0.0190783	0.0013604	1.10002e-44	0.000459065	208.912
Basal metabolic rate	rs34268501	8	22460204	G	A	-0.00809303	0.00138458	5.1e-09	8.26381e-05	37.5929
Basal metabolic rate	rs11785562	8	23391493	A	G	0.0123901	0.00164816	5.60015e-14	0.000193669	88.1115
Basal metabolic rate	rs2293888	8	116522025	T	C	-0.0166113	0.00158115	8.10028e-26	0.000348057	158.376
Basal metabolic rate	rs12156265	8	144848756	A	G	0.00836559	0.00133042	3.2e-10	8.82976e-05	40.1676
Basal metabolic rate	rs4311660	8	23166656	A	C	-0.0099406	0.00146942	1.29987e-11	0.000124671	56.7164
Basal metabolic rate	rs62515437	8	57160328	T	G	0.0184926	0.00156426	2.99985e-32	0.000431323	196.281
Basal metabolic rate	rs61729527	8	77761919	T	C	-0.0235592	0.00294727	1.29987e-15	0.00069986	318.57
Basal metabolic rate	rs2071519	8	120435908	G	A	-0.0124339	0.00150725	1.59993e-16	0.00019504	88.7356
Basal metabolic rate	rs112875651	8	126506694	A	G	0.0122133	0.00135547	2.09991e-19	0.000188182	85.6149
Basal metabolic rate	rs7815955	8	130719567	T	A	-0.0147932	0.00162379	8.19974e-20	0.000276057	125.605
Basal metabolic rate	rs1966818	8	6279958	A	G	0.00979691	0.00173493	1.6e-08	0.000121093	55.0886
Basal metabolic rate	rs13264909	8	64702385	T	A	-0.00938179	0.00132202	1.29987e-12	0.00011105	50.519
Basal metabolic rate	rs7842996	8	78107140	A	T	0.0186829	0.00145182	6.79986e-38	0.000440242	200.342
Basal metabolic rate	rs55674305	8	89435868	A	G	-0.0105861	0.00142105	9.3994e-14	0.000141385	64.3213
Basal metabolic rate	rs72722756	8	129186110	C	T	0.00964794	0.00170439	1.5e-08	0.000117439	53.426
Basal metabolic rate	rs11777007	8	10801857	T	C	-0.0109183	0.00131581	1.10002e-16	0.000150397	68.4216
Basal metabolic rate	rs3925	8	38281658	A	G	-0.0100016	0.00152098	4.79954e-11	0.000126205	57.4146
Basal metabolic rate	rs6984820	8	144993324	T	C	-0.00978607	0.00132564	1.59993e-13	0.000120825	54.9667
Basal metabolic rate	rs1927635	9	16461905	C	T	0.00963773	0.00138172	3.10027e-12	0.000117191	53.3129
Basal metabolic rate	rs1412234	9	28410683	C	T	0.0124438	0.00139552	4.79954e-19	0.000195351	88.877
Basal metabolic rate	rs2578246	9	90835589	A	G	-0.0101396	0.001661	1e-09	0.000129712	59.0099
Basal metabolic rate	rs76067562	9	99500978	T	G	0.0151085	0.00222418	1.10002e-11	0.000287946	131.016
Basal metabolic rate	rs10979612	9	111687379	C	T	0.018222	0.00251051	3.90032e-13	0.000418798	190.579
Basal metabolic rate	rs13299559	9	128041828	T	C	-0.0102361	0.00131521	7.10068e-15	0.000132192	60.1384
Basal metabolic rate	rs878347	9	133431902	C	T	-0.00858961	0.00135622	2.39999e-10	9.30894e-05	42.3477
Basal metabolic rate	rs3812550	9	139252879	G	A	0.00715904	0.00130952	4.60002e-08	6.46659e-05	29.4166
Basal metabolic rate	rs2756895	9	35686564	T	C	0.00819904	0.00130931	3.79997e-10	8.4817e-05	38.5842
Basal metabolic rate	rs61628776	9	95515900	G	A	-0.0149767	0.00188132	1.69981e-15	0.000282946	128.741
Basal metabolic rate	rs700768	9	88937617	A	T	0.00876787	0.00138358	2.30001e-10	9.69929e-05	44.1236
Basal metabolic rate	rs968821	9	94187634	C	G	-0.0119369	0.00137881	4.79954e-18	0.000179762	81.7836
Basal metabolic rate	rs4740292	9	134468311	G	A	0.0105302	0.00175913	2.19999e-09	0.000139896	63.6438
Basal metabolic rate	rs11794152	9	23345347	G	A	0.0107999	0.00132808	4.19952e-16	0.000147153	66.9457
Basal metabolic rate	rs12553221	9	37234008	A	G	0.0077066	0.00136366	1.6e-08	7.49354e-05	34.0886
Basal metabolic rate	rs11142700	9	73757155	C	T	-0.00846226	0.00133218	2.1e-10	9.03498e-05	41.1013
Basal metabolic rate	rs28620532	9	98216876	G	A	0.0169452	0.00137614	7.70016e-35	0.000362185	164.807
Basal metabolic rate	rs1984119	9	98368761	C	T	-0.0133081	0.00151521	1.59993e-18	0.000223424	101.652
Basal metabolic rate	rs1008158	9	113828811	G	A	0.00853255	0.00138535	7.29995e-10	9.18569e-05	41.787
Basal metabolic rate	rs7033487	9	119129257	C	T	-0.0223126	0.00164181	4.60045e-42	0.0006278	285.748
Basal metabolic rate	rs11014285	10	25178864	A	G	0.0183345	0.0017807	7.29962e-25	0.000423982	192.94
Basal metabolic rate	rs2772435	10	28835463	A	G	-0.00915322	0.00162917	1.89998e-08	0.000105705	48.0874
Basal metabolic rate	rs224048	10	64491549	A	G	-0.00722879	0.00131062	3.50002e-08	6.5932e-05	29.9926
Basal metabolic rate	rs10887571	10	88030441	T	C	0.0079828	0.00132353	1.6e-09	8.04025e-05	36.5758
Basal metabolic rate	rs7912286	10	114693230	G	A	-0.0092244	0.00134708	7.50067e-12	0.000107355	48.8382
Basal metabolic rate	rs1657222	10	34837139	A	G	0.00854007	0.0013401	1.89998e-10	9.20189e-05	41.8607
Basal metabolic rate	rs1316312	10	81110417	C	G	-0.011273	0.00130601	6.00067e-18	0.000160326	72.9394
Basal metabolic rate	rs2077218	10	96071561	A	G	-0.0125157	0.00153942	4.30031e-16	0.000197614	89.907
Basal metabolic rate	rs2439823	10	99778226	G	A	0.00871284	0.00131549	3.50026e-11	9.57793e-05	43.5715
Basal metabolic rate	rs12763284	10	104508202	G	A	0.0123971	0.00130882	2.70023e-21	0.000193888	88.2111
Basal metabolic rate	rs11245450	10	126658075	A	G	-0.0111548	0.00133585	6.79986e-17	0.000156982	71.4178
Basal metabolic rate	rs12764498	10	5042294	C	T	-0.0143303	0.00204045	2.19989e-12	0.000259055	117.867
Basal metabolic rate	rs10740991	10	22058137	C	G	-0.00976793	0.0014525	1.80011e-11	0.000120378	54.7631
Basal metabolic rate	rs117543413	10	79543740	T	C	-0.0383567	0.00502729	2.39994e-14	0.00185298	844.434
Basal metabolic rate	rs11018104	10	129248044	A	T	0.00739887	0.00134269	3.59998e-08	6.90708e-05	31.4206
Basal metabolic rate	rs1846221	10	4667302	C	G	-0.00997293	0.00174255	1e-08	0.000125483	57.0859
Basal metabolic rate	rs73601548	10	18549889	T	C	0.0149173	0.00205925	4.40048e-13	0.000280706	127.721
Basal metabolic rate	rs10995366	10	52772113	A	G	-0.00969709	0.00151422	1.5e-10	0.000118638	53.9717
Basal metabolic rate	rs10822373	10	66697966	T	C	-0.00724421	0.00130971	3.2e-08	6.62136e-05	30.1207
Basal metabolic rate	rs3740591	10	70287303	T	C	0.0108702	0.00132769	2.70023e-16	0.000149075	67.8201
Basal metabolic rate	rs10883560	10	102673707	G	C	0.0171508	0.0013221	1.80011e-38	0.000371024	168.831
Basal metabolic rate	rs10886477	10	121175524	A	G	0.0112478	0.00196367	1e-08	0.00015961	72.6137
Basal metabolic rate	rs1421035	10	131136401	T	C	0.00823696	0.00138281	2.59998e-09	8.56033e-05	38.9419
Basal metabolic rate	rs4255484	10	77215583	G	C	-0.0104442	0.00131842	2.29985e-15	0.000137621	62.6085
Basal metabolic rate	rs11196652	10	115949262	A	G	0.0095082	0.0015253	4.60002e-10	0.000114062	51.8895
Basal metabolic rate	rs6585827	10	124165615	A	G	0.0120099	0.00130771	4.19952e-20	0.000181967	82.787
Basal metabolic rate	rs11030112	11	27705188	A	G	0.0190667	0.00140044	3.29989e-42	0.000458507	208.658
Basal metabolic rate	rs4268495	11	28645341	C	G	-0.00859364	0.00134879	1.89998e-10	9.31768e-05	42.3875
Basal metabolic rate	rs78287937	11	64773101	G	T	0.0131568	0.00228385	8.40001e-09	0.000218373	99.3536
Basal metabolic rate	rs7952436	11	67024534	T	C	-0.0345868	0.00238076	8.10028e-48	0.00150716	686.6
Basal metabolic rate	rs744205	11	69929677	A	G	0.0107349	0.00131344	2.99985e-16	0.000145387	66.1423
Basal metabolic rate	rs74048171	11	2093603	A	C	-0.0105535	0.00149444	1.59993e-12	0.000140516	63.9258
Basal metabolic rate	rs7927350	11	9476419	A	C	-0.0101127	0.00130964	1.10002e-14	0.000129024	58.6972
Basal metabolic rate	rs12294689	11	12890358	C	A	0.0135895	0.00215336	2.80001e-10	0.00023297	105.996
Basal metabolic rate	rs573455	11	117267884	G	A	0.00729662	0.00130919	2.5e-08	6.71751e-05	30.5581
Basal metabolic rate	rs676105	11	30443688	C	T	0.0143375	0.00142359	7.39946e-24	0.000259315	117.986
Basal metabolic rate	rs1228024	11	47951353	A	C	-0.0101926	0.00138044	1.50003e-13	0.000131071	59.6284
Basal metabolic rate	rs7109581	11	93180531	G	T	0.00725528	0.00132488	4.30002e-08	6.64161e-05	30.2128
Basal metabolic rate	rs7933085	11	130796248	G	A	0.00797215	0.00131383	1.29999e-09	8.01881e-05	36.4783
Basal metabolic rate	rs7111235	11	133658661	C	T	0.00809152	0.00131359	7.29995e-10	8.26073e-05	37.5788
Basal metabolic rate	rs112758380	11	14296329	A	G	0.0182293	0.00283425	1.29999e-10	0.000419133	190.732
Basal metabolic rate	rs7129320	11	68388220	A	G	-0.0226801	0.001755	3.29989e-38	0.000648638	295.239
Basal metabolic rate	rs1813212	11	89301382	G	A	-0.00931342	0.00131652	1.50003e-12	0.000109437	49.7853
Basal metabolic rate	rs11217843	11	120239937	G	A	-0.0129663	0.00176943	2.29985e-13	0.000212097	96.4973
Basal metabolic rate	rs12364470	11	134601012	G	T	0.01142	0.00176195	9.09913e-11	0.000164534	74.8541
Basal metabolic rate	rs6597975	11	838842	G	C	0.00886366	0.00131855	1.80011e-11	9.91236e-05	45.093
Basal metabolic rate	rs35506085	11	2165576	A	G	-0.0196043	0.0016951	6.20012e-31	0.000484715	220.59
Basal metabolic rate	rs61869763	11	2813345	T	C	0.0175666	0.00215356	3.40017e-16	0.000389225	177.116
Basal metabolic rate	rs35251247	11	43878459	A	G	0.0125212	0.00144597	4.70002e-18	0.000197788	89.986
Basal metabolic rate	rs667515	11	69449076	C	G	-0.0107694	0.00134638	1.29987e-15	0.000146323	66.5681
Basal metabolic rate	rs4980826	12	578349	A	C	0.00783333	0.00133246	4.09996e-09	7.742e-05	35.2189
Basal metabolic rate	rs2900208	12	11878464	A	C	0.0134282	0.00136632	8.49963e-23	0.000227473	103.495
Basal metabolic rate	rs7969505	12	12827900	C	G	-0.0132618	0.00206669	1.40001e-10	0.000221872	100.946
Basal metabolic rate	rs3730071	12	49168798	A	C	-0.0253904	0.00381065	2.70023e-11	0.000812793	370.017
Basal metabolic rate	rs7132908	12	50263148	A	G	0.018309	0.00134193	2.19989e-42	0.000422804	192.403
Basal metabolic rate	rs7301341	12	94083105	C	T	-0.00952189	0.00139241	8.00018e-12	0.000114391	52.0391
Basal metabolic rate	rs11833839	12	132560957	T	C	0.0177239	0.00282198	3.40001e-10	0.000396224	180.302
Basal metabolic rate	rs11611651	12	133380790	A	G	0.0171679	0.00230583	9.70063e-14	0.000371764	169.168
Basal metabolic rate	rs55726687	12	991306	A	G	0.0169407	0.00160077	3.59998e-26	0.000361992	164.72
Basal metabolic rate	rs67551338	12	3393100	T	C	0.0234838	0.00274765	1.29987e-17	0.00069539	316.534
Basal metabolic rate	rs117451679	12	17245591	G	A	0.0135835	0.00215195	2.80001e-10	0.000232764	105.903
Basal metabolic rate	rs10843397	12	29529523	T	C	0.00922078	0.00152174	1.40001e-09	0.000107271	48.7998
Basal metabolic rate	rs2897968	12	46763686	A	G	0.0146637	0.00133867	6.4003e-28	0.000271246	123.416
Basal metabolic rate	rs822688	12	53493387	T	C	0.0147716	0.00201998	2.60016e-13	0.000275251	125.239
Basal metabolic rate	rs3759094	12	56497903	T	C	-0.0117625	0.00138154	1.69981e-17	0.000174549	79.4113
Basal metabolic rate	rs7312646	12	102388920	C	A	-0.0103644	0.00133093	6.79986e-15	0.000135526	61.6554
Basal metabolic rate	rs11065979	12	112059557	T	C	-0.0136513	0.00131609	3.29989e-25	0.000235093	106.962
Basal metabolic rate	rs12820906	12	123493123	G	A	0.0119262	0.00151592	3.59998e-15	0.00017944	81.6371
Basal metabolic rate	rs76895963	12	4384844	G	T	0.0957456	0.00505741	6.20012e-80	0.011435	5261.64
Basal metabolic rate	rs7134283	12	24071748	A	G	-0.0122019	0.00145242	4.40048e-17	0.000187831	85.4551
Basal metabolic rate	rs11049684	12	28665359	T	C	-0.0107297	0.00142516	5.10035e-14	0.000145247	66.0782
Basal metabolic rate	rs2034923	12	41883096	C	A	0.0095266	0.00130603	2.99985e-13	0.000114504	52.0906
Basal metabolic rate	rs10748128	12	69827658	T	G	0.0117508	0.00137372	1.20005e-17	0.000174202	79.2534
Basal metabolic rate	rs10777860	12	97792792	A	G	-0.0109345	0.001307	6.00067e-17	0.000150843	68.6248
Basal metabolic rate	rs703593	12	103064247	G	A	-0.011531	0.00130521	1e-18	0.000167747	76.3163
Basal metabolic rate	rs34825238	12	103328352	T	G	0.00891151	0.00151769	4.30002e-09	0.000100197	45.5812
Basal metabolic rate	rs10773172	12	122939655	A	G	0.0193124	0.00149273	2.80027e-38	0.000470394	214.07
Basal metabolic rate	rs2229840	12	124826462	T	C	0.0202416	0.00178043	6.00067e-30	0.000516725	235.165
Basal metabolic rate	rs11175890	12	66118509	T	C	-0.00879055	0.00150876	5.69994e-09	9.74953e-05	44.3522
Basal metabolic rate	rs1351394	12	66351826	C	T	-0.0252983	0.00130469	9.30037e-84	0.000806912	367.338
Basal metabolic rate	rs310796	12	77453226	T	G	0.0113539	0.00140421	6.20012e-16	0.000162635	73.99
Basal metabolic rate	rs9634212	12	93993266	A	C	0.0231416	0.0015796	1.29987e-48	0.000675285	307.376
Basal metabolic rate	rs1055332	12	107348625	A	T	-0.0103347	0.00134629	1.59993e-14	0.000134751	61.3026
Basal metabolic rate	rs11065015	12	120520863	T	C	-0.0315731	0.00408773	1.10002e-14	0.00125627	572.16
Basal metabolic rate	rs1971955	12	122420437	G	A	-0.0138932	0.00185221	6.29941e-14	0.000243497	110.787
Basal metabolic rate	rs12427047	12	90213070	T	C	-0.0113626	0.00152119	8.00018e-14	0.000162884	74.1035
Basal metabolic rate	rs2287214	12	108090518	G	A	0.00743022	0.00133171	2.39999e-08	6.96574e-05	31.6874
Basal metabolic rate	rs11616283	13	21493853	C	T	0.0120112	0.00191567	3.59998e-10	0.000182007	82.8049
Basal metabolic rate	rs10870597	13	114999636	G	A	-0.0110332	0.00154237	8.49963e-13	0.000153578	69.8693
Basal metabolic rate	rs9512696	13	28012527	G	A	0.0104883	0.00138479	3.59998e-14	0.000138785	63.1384
Basal metabolic rate	rs2225226	13	51127270	T	C	-0.0285992	0.00159358	5.10035e-72	0.00103099	469.452
Basal metabolic rate	rs8002779	13	92015977	A	G	-0.00737812	0.0013327	3.09999e-08	6.8684e-05	31.2446
Basal metabolic rate	rs6563808	13	40766662	C	T	-0.00947554	0.00148752	1.89998e-10	0.00011328	51.5337
Basal metabolic rate	rs4883723	13	54084032	A	G	0.0165872	0.00188992	1.69981e-18	0.000347048	157.917
Basal metabolic rate	rs1924936	13	78443297	A	T	0.0153526	0.0015658	1.10002e-22	0.000297323	135.284
Basal metabolic rate	rs9513510	13	99571922	C	G	-0.010296	0.00142583	5.19996e-13	0.000133744	60.8443
Basal metabolic rate	rs9888533	13	107854612	T	C	0.00733353	0.00133471	3.89996e-08	6.78564e-05	30.8681
Basal metabolic rate	rs67141907	13	42805360	T	C	0.011541	0.00184274	3.79997e-10	0.000168038	76.4487
Basal metabolic rate	rs7321045	13	97034410	A	G	0.0092283	0.00132477	3.29989e-12	0.000107446	48.8795
Basal metabolic rate	rs7994814	13	27054201	T	C	0.0104409	0.00134369	7.8001e-15	0.000137534	62.569
Basal metabolic rate	rs532499	13	30165465	C	T	-0.00940453	0.0014957	3.2e-10	0.000111589	50.7642
Basal metabolic rate	rs7994783	13	41661922	G	T	-0.00858967	0.00142621	1.7e-09	9.30907e-05	42.3483
Basal metabolic rate	rs146851424	13	50377910	C	A	0.0592503	0.00453615	5.40008e-39	0.00441017	2014.95
Basal metabolic rate	rs4567604	13	59204270	T	G	-0.0102635	0.00166535	7.10003e-10	0.000132901	60.4608
Basal metabolic rate	rs9540493	13	66205704	G	A	-0.00971894	0.00132089	1.9002e-13	0.000119174	54.2152
Basal metabolic rate	rs1176314	13	81221014	G	T	-0.00772598	0.00132225	5.1e-09	7.53127e-05	34.2602
Basal metabolic rate	rs12879423	14	25927832	G	A	0.0153987	0.00140892	8.30042e-28	0.000299111	136.098
Basal metabolic rate	rs117034105	14	53531085	C	T	0.0178877	0.00321366	2.59998e-08	0.000403578	183.651
Basal metabolic rate	rs7141420	14	79899454	T	C	0.0146583	0.00131769	9.60064e-29	0.000271046	123.325
Basal metabolic rate	rs112560164	14	93112924	A	G	0.0110362	0.00166849	3.69999e-11	0.000153662	69.9073
Basal metabolic rate	rs6575340	14	94023972	A	G	0.00957281	0.00136252	2.09991e-12	0.000115617	52.5971
Basal metabolic rate	rs11160601	14	101186641	T	C	0.0169469	0.00227714	9.8992e-14	0.000362257	164.84
Basal metabolic rate	rs17197114	14	21894526	C	T	0.0113614	0.00172555	4.60045e-11	0.00016285	74.0878
Basal metabolic rate	rs3212260	14	24804088	T	A	0.0132991	0.00149694	6.4003e-19	0.000223122	101.514
Basal metabolic rate	rs2296316	14	65520246	C	T	-0.00998465	0.00132142	4.19952e-14	0.000125778	57.2201
Basal metabolic rate	rs61992671	14	101531854	G	A	-0.0112871	0.00136748	1.50003e-16	0.000160727	73.122
Basal metabolic rate	rs8017780	14	103987305	A	C	-0.00967111	0.00160552	1.7e-09	0.000118004	53.6829
Basal metabolic rate	rs36100359	14	21578007	A	G	-0.0109224	0.00188704	7.10003e-09	0.00015051	68.473
Basal metabolic rate	rs9788443	14	23878279	C	T	0.0193132	0.00306763	3.09999e-10	0.000470433	214.088
Basal metabolic rate	rs112957890	14	36220876	G	A	0.0103235	0.00149751	5.40008e-12	0.000134459	61.1698
Basal metabolic rate	rs12889702	14	42894143	C	A	0.00973597	0.00141346	5.70033e-12	0.000119592	54.4053
Basal metabolic rate	rs4899012	14	61003889	C	G	-0.0212918	0.00133935	6.59933e-57	0.000571703	260.2
Basal metabolic rate	rs8006178	14	73358764	C	A	0.00874849	0.0015611	2.1e-08	9.65647e-05	43.9288
Basal metabolic rate	rs145391487	14	35659519	A	G	-0.0133982	0.00212047	2.59998e-10	0.000226458	103.033
Basal metabolic rate	rs12888955	14	103256877	A	G	-0.0088472	0.0013762	1.29999e-10	9.87558e-05	44.9257
Basal metabolic rate	rs56130943	14	105906522	C	A	0.00898677	0.00158888	1.5e-08	0.000101896	46.3543
Basal metabolic rate	rs6493780	15	55656840	G	A	-0.0153173	0.00227696	1.69981e-11	0.000295958	134.663
Basal metabolic rate	rs4776970	15	68080886	T	A	-0.0125011	0.00136249	4.49987e-20	0.000197154	89.6973
Basal metabolic rate	rs726547	15	51530167	A	G	-0.0210679	0.00312635	1.59993e-11	0.000559749	254.757
Basal metabolic rate	rs12908182	15	62186447	T	C	-0.0103509	0.00131028	2.80027e-15	0.000135173	61.4949
Basal metabolic rate	rs35874463	15	67457698	G	A	0.019188	0.00280331	7.70016e-12	0.000464357	211.321
Basal metabolic rate	rs1573891	15	99186488	C	G	-0.0210397	0.0018019	1.69981e-31	0.000558252	254.075
Basal metabolic rate	rs147233090	15	44028047	T	C	-0.0278222	0.0042362	5.10035e-11	0.000975782	444.29
Basal metabolic rate	rs74032128	15	99495351	G	A	0.0239832	0.00368119	7.29962e-11	0.000725259	330.139
Basal metabolic rate	rs62621400	15	101718239	G	C	-0.0211995	0.00281065	4.60045e-14	0.00056676	257.949
Basal metabolic rate	rs8036643	15	41903965	C	G	-0.0104914	0.00137141	1.99986e-14	0.000138867	63.1757
Basal metabolic rate	rs8024244	15	75822230	A	G	0.00950365	0.00150675	2.80001e-10	0.000113953	51.8399
Basal metabolic rate	rs1521624	15	79412399	A	C	-0.00984475	0.00131753	7.89951e-14	0.000122279	55.6279
Basal metabolic rate	rs12907384	15	86276000	C	T	-0.0109967	0.00130996	4.70002e-17	0.000152564	69.4077
Basal metabolic rate	rs8034033	15	38367091	A	C	-0.0118175	0.00144482	2.90001e-16	0.000176185	80.1557
Basal metabolic rate	rs8042545	15	66992821	A	G	0.013134	0.00152948	8.9002e-18	0.000217617	99.0096
Basal metabolic rate	rs16942324	15	89383854	A	C	-0.0366461	0.00402853	9.30037e-20	0.00169166	770.795
Basal metabolic rate	rs71385734	16	2160503	G	T	-0.0238575	0.00175063	2.70023e-42	0.000717682	326.688
Basal metabolic rate	rs12934835	16	15139051	G	A	-0.0125671	0.00141219	5.60015e-19	0.00019924	90.647
Basal metabolic rate	rs35467921	16	30048553	T	C	0.0229431	0.00133294	2.09991e-66	0.000663758	302.125
Basal metabolic rate	rs876672	16	81571600	G	A	-0.0134395	0.00235086	1.09999e-08	0.000227856	103.669
Basal metabolic rate	rs2071951	16	783004	C	T	0.013304	0.00161325	1.59993e-16	0.000223286	101.589
Basal metabolic rate	rs1640779	16	2270536	A	G	-0.0131481	0.00131215	1.20005e-23	0.000218085	99.2223
Basal metabolic rate	rs1045475	16	4015316	G	A	0.0203362	0.00170679	9.8992e-33	0.000521563	237.368
Basal metabolic rate	rs4782286	16	19834422	A	G	-0.0124895	0.00160589	7.39946e-15	0.000196788	89.531
Basal metabolic rate	rs35626515	16	28649651	A	C	0.0146572	0.00133125	3.40017e-28	0.000271006	123.306
Basal metabolic rate	rs72801843	16	53508802	A	T	0.0161593	0.00142364	7.39946e-30	0.000329379	149.875
Basal metabolic rate	rs56094641	16	53806453	G	A	0.0407116	0.00133099	1e-200	0.002087	951.304
Basal metabolic rate	rs34017457	16	67166731	A	G	0.0536255	0.00786094	8.99912e-12	0.00361546	1650.54
Basal metabolic rate	rs76513770	16	72505534	C	T	-0.0167707	0.00195558	9.79941e-18	0.000354766	161.43
Basal metabolic rate	rs4619406	16	4879766	C	T	0.0105517	0.0013098	7.89951e-16	0.000140468	63.904
Basal metabolic rate	rs6500249	16	49778147	G	A	-0.00869418	0.00148788	5.1e-09	9.53696e-05	43.3851
Basal metabolic rate	rs34147411	16	68081246	T	C	0.0128979	0.00186768	5.00035e-12	0.000209865	95.4819
Basal metabolic rate	rs2303792	16	70531366	T	C	-0.00755846	0.00136284	2.90001e-08	7.20824e-05	32.7906
Basal metabolic rate	rs10775348	16	88806348	G	A	0.0127659	0.00143484	5.70033e-19	0.000205593	93.5376
Basal metabolic rate	rs12926311	16	406427	C	G	-0.00865176	0.0013711	2.80001e-10	9.44413e-05	42.9627
Basal metabolic rate	rs7188009	16	81660642	A	G	0.00860092	0.00133307	1.09999e-10	9.33347e-05	42.4593
Basal metabolic rate	rs8059189	16	86417349	A	G	-0.0106607	0.00136667	6.20012e-15	0.000143385	65.2311
Basal metabolic rate	rs78378222	17	7571752	G	T	0.0807194	0.00606474	1.99986e-40	0.00815443	3739.72
Basal metabolic rate	rs7223535	17	29211667	A	G	-0.0247508	0.00147195	1.9002e-63	0.00077239	351.61
Basal metabolic rate	rs8064547	17	36951278	A	G	0.00884738	0.00130938	1.39991e-11	9.87598e-05	44.9275
Basal metabolic rate	rs7503332	17	63563513	G	T	0.00729162	0.0013227	3.50002e-08	6.70831e-05	30.5163
Basal metabolic rate	rs55831773	17	7559037	T	C	-0.0154386	0.00166927	2.29985e-20	0.000300662	136.804
Basal metabolic rate	rs3744806	17	38351626	G	C	0.00905177	0.00142542	2.1e-10	0.000103375	47.0273
Basal metabolic rate	rs10775406	17	46197755	G	A	-0.0100176	0.00152969	5.79963e-11	0.00012661	57.5984
Basal metabolic rate	rs68106312	17	47065115	A	G	0.0194603	0.00224628	4.60045e-18	0.000477623	217.361
Basal metabolic rate	rs34055910	17	64460104	G	A	-0.0075316	0.00135066	2.5e-08	7.1571e-05	32.558
Basal metabolic rate	rs4968799	17	68158831	T	A	-0.0181526	0.00207148	1.9002e-18	0.000415615	189.13
Basal metabolic rate	rs236587	17	68203915	C	T	-0.00863462	0.00150095	8.79995e-09	9.40675e-05	42.7927
Basal metabolic rate	rs36000545	17	79093822	G	A	-0.0165592	0.00135479	2.39994e-34	0.000345878	157.384
Basal metabolic rate	rs77093479	17	79429575	G	C	-0.0100463	0.00177546	1.5e-08	0.000127336	57.9289
Basal metabolic rate	rs72862345	17	80527430	G	T	-0.00927472	0.0016812	3.50002e-08	0.00010853	49.3725
Basal metabolic rate	rs4525525	17	1866892	T	G	-0.010687	0.00150348	1.20005e-12	0.000144093	65.5533
Basal metabolic rate	rs8074074	17	17407816	T	C	0.0097164	0.00152441	1.79999e-10	0.000119111	54.1868
Basal metabolic rate	rs3110496	17	27917771	G	A	0.00862754	0.00140812	8.99995e-10	9.39133e-05	42.7225
Basal metabolic rate	rs757608	17	59497277	G	A	-0.0149708	0.00138938	4.49987e-27	0.000282723	128.639
Basal metabolic rate	rs8070437	17	43257270	T	C	0.0133214	0.0014454	3.10027e-20	0.00022387	101.855
Basal metabolic rate	rs2005172	17	61996255	C	A	0.0210683	0.00137827	9.49948e-53	0.00055977	254.766
Basal metabolic rate	rs2521349	17	67503501	A	G	0.00766547	0.00134797	1.29999e-08	7.41377e-05	33.7257
Basal metabolic rate	rs114177791	17	78555512	T	G	0.0113481	0.00159595	1.20005e-12	0.000162469	73.9145
Basal metabolic rate	rs57126421	18	2656989	G	A	-0.0114298	0.00154709	1.50003e-13	0.000164816	74.9826
Basal metabolic rate	rs9960619	18	33040095	T	C	0.00924746	0.00137783	1.9002e-11	0.000107893	49.0827
Basal metabolic rate	rs7229520	18	46516468	A	G	-0.0100659	0.0013854	3.69999e-13	0.000127833	58.1552
Basal metabolic rate	rs1941697	18	31251276	A	G	0.00857243	0.00131469	7.00003e-11	9.27175e-05	42.1785
Basal metabolic rate	rs55854145	18	45928049	C	A	-0.0163417	0.00288598	1.5e-08	0.000336854	153.277
Basal metabolic rate	rs9951619	18	56882326	G	T	0.0131778	0.00155862	2.80027e-17	0.000219071	99.671
Basal metabolic rate	rs2276190	18	63430340	A	G	0.00893662	0.00146376	1e-09	0.000100762	45.8384
Basal metabolic rate	rs11664336	18	46604851	T	A	0.0116221	0.00132086	1.39991e-18	0.000170408	77.5269
Basal metabolic rate	rs57636386	18	58048295	C	T	-0.0240598	0.00236836	2.99985e-24	0.000729896	332.252
Basal metabolic rate	rs4369779	18	20735408	C	T	0.0260197	0.00160197	2.49977e-59	0.000853547	388.586
Basal metabolic rate	rs11663903	18	32762592	A	G	0.00769466	0.00132531	6.4e-09	7.47034e-05	33.983
Basal metabolic rate	rs6567160	18	57829135	C	T	0.0459199	0.00154839	2.79898e-193	0.00265364	1210.28
Basal metabolic rate	rs74494415	18	74972138	T	C	-0.0252316	0.00337538	7.70016e-14	0.000802666	365.404
Basal metabolic rate	rs10404726	19	18834514	T	C	-0.00873648	0.00131378	2.90001e-11	9.62997e-05	43.8083
Basal metabolic rate	rs7245985	19	30710410	G	T	-0.0112124	0.0016161	4.00037e-12	0.000158607	72.1573
Basal metabolic rate	rs3810291	19	47569003	A	G	0.0181187	0.00139626	1.69981e-38	0.000414065	188.424
Basal metabolic rate	rs147110934	19	55993436	T	G	-0.0302111	0.00424838	1.20005e-12	0.00115034	523.861
Basal metabolic rate	rs58857770	19	7208110	G	C	-0.00958482	0.00133978	8.4004e-13	0.000115907	52.7292
Basal metabolic rate	rs2163832	19	10745764	C	T	-0.0132626	0.00138364	9.20026e-22	0.000221899	100.958
Basal metabolic rate	rs111640872	19	30290357	C	G	0.0155639	0.0013958	7.10068e-29	0.000305561	139.034
Basal metabolic rate	rs29946	19	34299865	C	T	0.00775755	0.00133939	7.00003e-09	7.59294e-05	34.5408
Basal metabolic rate	rs284662	19	41932275	C	T	-0.00952649	0.00134717	1.50003e-12	0.000114501	52.0894
Basal metabolic rate	rs35050648	19	46991243	T	G	0.00889578	0.001541	7.79992e-09	9.98432e-05	45.4204
Basal metabolic rate	rs281385	19	49217261	G	A	-0.0116276	0.00200995	7.29995e-09	0.000170569	77.6003
Basal metabolic rate	rs10401784	19	3445721	A	C	-0.0105369	0.00136435	1.10002e-14	0.000140074	63.7249
Basal metabolic rate	rs62621197	19	8670147	T	C	-0.0360069	0.00359179	1.20005e-23	0.00163326	744.14
Basal metabolic rate	rs11880992	19	2176403	A	G	0.0134928	0.00133219	4.10015e-24	0.000229667	104.493
Basal metabolic rate	rs73004967	19	19717056	G	A	-0.0174994	0.00260109	1.69981e-11	0.000386254	175.764
Basal metabolic rate	rs2093147	20	9033462	C	T	-0.00769541	0.00137543	2.19999e-08	7.4718e-05	33.9896
Basal metabolic rate	rs16996657	20	15816236	C	T	0.0122225	0.00196475	4.90004e-10	0.000188466	85.7439
Basal metabolic rate	rs34879158	20	32300634	C	A	-0.0214259	0.00148778	5.10035e-47	0.000578923	263.488
Basal metabolic rate	rs1780673	20	35758359	A	G	0.0130001	0.00167272	7.70016e-15	0.000213204	97.0011
Basal metabolic rate	rs6130953	20	44495988	G	A	0.00773531	0.00135338	1.09999e-08	7.54947e-05	34.343
Basal metabolic rate	rs13043303	20	51091385	A	G	-0.0201672	0.00169309	1e-32	0.000512935	233.439
Basal metabolic rate	rs73619441	20	61564901	G	T	-0.0127485	0.00186613	8.4004e-12	0.000205033	93.2827
Basal metabolic rate	rs1407031	20	6542634	T	C	-0.0080639	0.00134181	1.89998e-09	8.20443e-05	37.3227
Basal metabolic rate	rs6142059	20	32544327	C	T	0.0104285	0.00131135	1.80011e-15	0.000137208	62.4204
Basal metabolic rate	rs2650965	20	6709838	G	A	-0.00883844	0.00139697	2.5e-10	9.85604e-05	44.8368
Basal metabolic rate	rs6136938	20	20058992	A	G	-0.00945315	0.0013202	8.00018e-13	0.000112745	51.2904
Basal metabolic rate	rs143384	20	34025756	G	A	0.0342437	0.00133181	8.59014e-146	0.00147745	673.046
Basal metabolic rate	rs2252720	20	21223663	T	C	-0.0126311	0.00140652	2.70023e-19	0.000201275	91.5726
Basal metabolic rate	rs6026578	20	57463472	G	C	-0.0102674	0.00135867	4.10015e-14	0.000133002	60.5068
Basal metabolic rate	rs116165844	20	62610556	T	G	-0.0109143	0.00190067	9.29994e-09	0.000150287	68.3715
Basal metabolic rate	rs4819021	21	46466927	C	T	-0.00870115	0.00132499	5.10035e-11	9.55225e-05	43.4547
Basal metabolic rate	rs9976812	21	39690245	G	C	-0.0132286	0.00133142	2.90001e-23	0.000220763	100.441
Basal metabolic rate	rs73189390	21	17383170	A	G	-0.00963558	0.00170097	1.5e-08	0.000117138	53.2892
Basal metabolic rate	rs5771118	22	50714289	C	T	0.0093015	0.00150603	6.59994e-10	0.000109157	49.658
Basal metabolic rate	rs165656	22	19948863	C	G	0.00853112	0.00132081	1.09999e-10	9.18261e-05	41.773
Basal metabolic rate	rs118173451	22	28356600	C	T	-0.0305827	0.00527739	6.80002e-09	0.00117878	536.828
Basal metabolic rate	rs5752989	22	30365780	A	G	-0.0102311	0.00132452	1.10002e-14	0.000132063	60.0797
Basal metabolic rate	rs41311445	22	42070374	C	A	-0.0245639	0.00222978	3.19963e-28	0.000760778	346.32
Basal metabolic rate	rs35665085	22	17625915	A	G	-0.0158734	0.00284973	2.5e-08	0.000317831	144.618
Basal metabolic rate	rs113619763	22	46399175	T	A	0.0165208	0.00271128	1.09999e-09	0.000344276	156.655
Basal metabolic rate	rs4253755	22	46615376	A	G	0.01138	0.00197159	7.79992e-09	0.000163383	74.3306
Whole body fat mass	rs7537581	1	2725475	A	C	0.0125527	0.00196786	1.79999e-10	8.95901e-05	40.6897
Whole body fat mass	rs4908672	1	7725414	T	C	0.0113099	0.00199809	1.5e-08	7.27295e-05	33.0314
Whole body fat mass	rs2791643	1	11207269	T	C	-0.0147685	0.00228666	1.09999e-10	0.000124006	56.3226
Whole body fat mass	rs12144626	1	47670525	C	T	-0.0152607	0.00198063	1.29987e-14	0.000132409	60.1393
Whole body fat mass	rs3766442	1	54724246	C	T	0.0127059	0.00207594	9.29994e-10	9.17901e-05	41.6889
Whole body fat mass	rs2568958	1	72765116	A	G	0.020413	0.001989	1e-24	0.000236884	107.603
Whole body fat mass	rs12072739	1	98315893	G	A	0.0174262	0.00233926	9.3994e-14	0.000172645	78.4179
Whole body fat mass	rs1778830	1	156489974	A	G	0.0115824	0.00203229	1.2e-08	7.62761e-05	34.6423
Whole body fat mass	rs79518326	1	174946883	A	C	-0.0436689	0.00591223	1.50003e-13	0.00108317	492.441
Whole body fat mass	rs815163	1	190294726	C	T	-0.0138291	0.00196314	1.9002e-12	0.000108734	49.3853
Whole body fat mass	rs10915840	1	225668524	A	G	-0.0147572	0.00219669	1.80011e-11	0.000123817	56.2364
Whole body fat mass	rs10927006	1	243557659	C	T	-0.0158463	0.00278232	1.2e-08	0.000142764	64.8433
Whole body fat mass	rs4658403	1	243832560	T	C	-0.0155056	0.00261946	3.2e-09	0.000136692	62.085
Whole body fat mass	rs3766823	1	32197257	A	G	0.0190655	0.00258351	1.59993e-13	0.000206648	93.8655
Whole body fat mass	rs61779305	1	39921811	C	G	0.0160792	0.00266375	1.6e-09	0.000146991	66.7634
Whole body fat mass	rs12724928	1	113128931	C	T	-0.0178202	0.00241337	1.50003e-13	0.000180539	82.004
Whole body fat mass	rs4589116	1	151002510	T	C	-0.0173264	0.00286467	1.5e-09	0.000170674	77.5222
Whole body fat mass	rs543874	1	177889480	G	A	0.0444915	0.00241278	6.29941e-76	0.00112432	511.168
Whole body fat mass	rs76702514	1	195148296	G	C	-0.0153947	0.00240452	1.5e-10	0.000134744	61.2001
Whole body fat mass	rs11119208	1	209211968	G	A	-0.0123954	0.00200114	5.89997e-10	8.7359e-05	39.6763
Whole body fat mass	rs2494196	1	219762581	A	C	0.0227658	0.00215631	4.70002e-26	0.00029462	133.837
Whole body fat mass	rs10799778	1	23313353	G	T	-0.018464	0.00261798	1.80011e-12	0.000193817	88.0362
Whole body fat mass	rs3737992	1	33234128	A	G	-0.0194482	0.00259868	7.19946e-14	0.000215026	97.6716
Whole body fat mass	rs1167309	1	49997674	T	C	-0.0188395	0.00209079	1.99986e-19	0.000201779	91.6534
Whole body fat mass	rs1013293	1	62570321	A	G	-0.0199173	0.00197478	6.4003e-24	0.000225521	102.44
Whole body fat mass	rs11208779	1	66417145	C	G	0.0142759	0.00195673	2.99985e-13	0.000115873	52.628
Whole body fat mass	rs11205303	1	149906413	C	T	0.0225892	0.00198498	5.30029e-30	0.000290068	131.768
Whole body fat mass	rs55816515	1	150440279	C	T	0.0140779	0.00236122	2.5e-09	0.000112681	51.1783
Whole body fat mass	rs61813293	1	156019075	T	G	0.0211528	0.00277793	2.60016e-14	0.000254361	115.543
Whole body fat mass	rs72634826	1	1601052	A	G	-0.0171518	0.00225365	2.70023e-14	0.000167252	75.9677
Whole body fat mass	rs3845344	1	75001480	T	C	0.0127606	0.00199634	1.6e-10	9.2582e-05	42.0486
Whole body fat mass	rs11165643	1	96924097	T	C	0.0199108	0.00197995	8.60003e-24	0.000225374	102.373
Whole body fat mass	rs17024393	1	110154688	C	T	0.0665947	0.00615325	2.70023e-27	0.00251542	1145.22
Whole body fat mass	rs17781552	1	203519648	A	G	0.0110373	0.0019837	2.59998e-08	6.9266e-05	31.4583
Whole body fat mass	rs6684205	1	218609702	G	A	0.0142452	0.00215289	3.69999e-11	0.000115375	52.4019
Whole body fat mass	rs12031634	1	34584393	A	G	-0.0135032	0.00214264	2.90001e-10	0.00010367	47.0851
Whole body fat mass	rs34517439	1	78450517	A	C	0.0432047	0.00301618	1.50003e-46	0.00106029	482.027
Whole body fat mass	rs6688826	1	80812329	C	T	0.012894	0.00212701	1.29999e-09	9.45277e-05	42.9324
Whole body fat mass	rs197422	1	112317512	A	C	0.0124378	0.00200831	5.89997e-10	8.79577e-05	39.9482
Whole body fat mass	rs2678204	1	201800511	G	T	0.0211458	0.00205731	8.80035e-25	0.000254192	115.467
Whole body fat mass	rs6752378	2	25150116	A	C	0.0240987	0.00194906	4.10015e-35	0.000330118	149.967
Whole body fat mass	rs12475388	2	27039792	A	G	-0.0135316	0.00195977	5.00035e-12	0.000104106	47.2833
Whole body fat mass	rs113019802	2	46884824	A	G	-0.0140538	0.00234362	2e-09	0.000112296	51.0032
Whole body fat mass	rs10187101	2	50742227	T	C	-0.013662	0.00202539	1.50003e-11	0.000106122	48.199
Whole body fat mass	rs1861410	2	58933591	T	C	-0.0194111	0.00196687	5.70033e-23	0.000214206	97.2994
Whole body fat mass	rs2692741	2	76185292	C	G	0.0114546	0.00204093	2e-08	7.46023e-05	33.882
Whole body fat mass	rs1446585	2	136407479	G	A	-0.0148033	0.0022222	2.70023e-11	0.000124591	56.5883
Whole body fat mass	rs13409967	2	154821564	T	G	0.0182985	0.00320833	1.2e-08	0.000190359	86.4651
Whole body fat mass	rs12987931	2	172900948	T	C	0.01447	0.00201321	6.59933e-13	0.000119045	54.0688
Whole body fat mass	rs2216931	2	181599070	A	C	0.0167032	0.00206274	5.60015e-16	0.000158619	72.0459
Whole body fat mass	rs62107261	2	422144	C	T	-0.0783974	0.00455712	2.49977e-66	0.00348267	1587.13
Whole body fat mass	rs7575523	2	59335104	G	T	-0.0210772	0.0019987	5.30029e-26	0.000252546	114.719
Whole body fat mass	rs429343	2	147903382	G	A	-0.0151584	0.00197504	1.69981e-14	0.00013064	59.3357
Whole body fat mass	rs13427822	2	213414265	G	A	-0.0134785	0.00221652	1.2e-09	0.000103291	46.913
Whole body fat mass	rs2943634	2	227068080	C	A	-0.0132016	0.00207426	2e-10	9.90911e-05	45.0052
Whole body fat mass	rs10209821	2	228980358	T	C	0.0154229	0.00205116	5.50047e-14	0.000135238	61.4245
Whole body fat mass	rs6735393	2	56190273	C	A	0.0145785	0.00254987	1.09999e-08	0.000120836	54.8827
Whole body fat mass	rs396354	2	86850022	C	T	-0.0133694	0.00216591	6.69993e-10	0.000101626	46.1566
Whole body fat mass	rs13389219	2	165528876	T	C	0.0165	0.00199334	1.29987e-16	0.000154784	70.3036
Whole body fat mass	rs55685371	2	203862724	A	T	0.0107453	0.00195816	4.09996e-08	6.56498e-05	29.8158
Whole body fat mass	rs4482463	2	205375909	A	C	-0.0299133	0.00366606	3.40017e-16	0.000508549	231.067
Whole body fat mass	rs1263629	2	207936911	G	A	0.0157296	0.00279234	1.79999e-08	0.000140669	63.8918
Whole body fat mass	rs6744646	2	628504	G	A	0.0471154	0.00258261	2.29985e-74	0.00126067	573.239
Whole body fat mass	rs62124717	2	12817006	A	G	0.018455	0.00334767	3.50002e-08	0.000193628	87.9504
Whole body fat mass	rs1160543	2	100832182	T	C	-0.0185222	0.00198725	1.20005e-20	0.000195041	88.5921
Whole body fat mass	rs13008033	2	142293511	G	A	-0.0145805	0.00250456	5.80003e-09	0.00012087	54.8977
Whole body fat mass	rs11677541	2	165429235	A	G	-0.0118348	0.00196344	1.7e-09	7.96365e-05	36.1686
Whole body fat mass	rs72917533	2	175238924	C	T	-0.0180733	0.00251355	6.4998e-13	0.000185703	84.3499
Whole body fat mass	rs79847714	2	193865203	C	T	-0.0142962	0.00232419	7.69999e-10	0.000116203	52.7778
Whole body fat mass	rs35882248	2	230627955	T	C	0.0186983	0.00209543	4.49987e-19	0.000198766	90.2847
Whole body fat mass	rs1840126	2	236896765	C	A	-0.0108669	0.00196514	3.2e-08	6.7144e-05	30.4945
Whole body fat mass	rs111942358	2	242568017	C	G	0.0155506	0.00271607	1e-08	0.000137486	62.4459
Whole body fat mass	rs10175266	2	36784987	G	A	0.0180564	0.00201927	3.80014e-19	0.000185356	84.1922
Whole body fat mass	rs13408397	2	69582028	T	C	-0.0157786	0.00197847	1.50003e-15	0.000141547	64.2905
Whole body fat mass	rs441792	2	105404221	G	A	0.0142917	0.00195402	2.60016e-13	0.000116129	52.7445
Whole body fat mass	rs3754963	2	166185707	T	A	-0.0136014	0.00223515	1.2e-09	0.000105183	47.7724
Whole body fat mass	rs73985439	2	212299249	C	A	0.0126522	0.00211613	2.19999e-09	9.10159e-05	41.3373
Whole body fat mass	rs1554654	3	44044344	T	C	-0.0138327	0.00195785	1.59993e-12	0.000108791	49.411
Whole body fat mass	rs9968060	3	62471282	T	C	0.0146472	0.00207288	1.59993e-12	0.000121978	55.4012
Whole body fat mass	rs6769617	3	62687746	T	A	-0.0120287	0.00206495	5.69994e-09	8.22671e-05	37.3635
Whole body fat mass	rs9851777	3	88267467	C	T	0.0224847	0.00305205	1.69981e-13	0.000287392	130.552
Whole body fat mass	rs1078455	3	108129348	C	T	0.0126693	0.00212637	2.59998e-09	9.12621e-05	41.4491
Whole body fat mass	rs3774063	3	9511736	T	C	0.0214248	0.00322004	2.90001e-11	0.000260943	118.534
Whole body fat mass	rs11720292	3	41308449	A	C	0.0110499	0.00199389	2.99999e-08	6.94243e-05	31.5302
Whole body fat mass	rs1436348	3	104612668	G	A	0.0143852	0.00197796	3.50026e-13	0.000117654	53.4369
Whole body fat mass	rs11709402	3	131551027	G	A	0.0206294	0.00218265	3.29989e-21	0.000241932	109.896
Whole body fat mass	rs6790206	3	161434707	G	A	0.0112074	0.0019503	9.09997e-09	7.14173e-05	32.4354
Whole body fat mass	rs7372674	3	196149165	A	C	0.0146589	0.00203437	5.79963e-13	0.000122173	55.4897
Whole body fat mass	rs7619139	3	25110415	A	T	0.0137529	0.00198694	4.49987e-12	0.000107539	48.8425
Whole body fat mass	rs28350	3	42418446	G	A	-0.0187817	0.00255183	1.80011e-13	0.000200543	91.0918
Whole body fat mass	rs9843653	3	49920571	C	T	0.0248378	0.00195189	4.30031e-37	0.00035067	159.307
Whole body fat mass	rs17668356	3	61208619	G	C	-0.0215606	0.00276035	5.70033e-15	0.00026426	120.041
Whole body fat mass	rs11926024	3	173662094	A	T	-0.0124039	0.00221031	2e-08	8.74789e-05	39.7307
Whole body fat mass	rs1801282	3	12393125	G	C	0.0311211	0.00299903	3.19963e-25	0.000550422	250.103
Whole body fat mass	rs1857883	3	30052399	A	G	0.0124127	0.00196588	2.69998e-10	8.7603e-05	39.7871
Whole body fat mass	rs754635	3	42305131	G	C	0.0213268	0.00307284	3.90032e-12	0.000258561	117.452
Whole body fat mass	rs3772882	3	81808602	A	C	0.0116765	0.00201566	6.90001e-09	7.75205e-05	35.2075
Whole body fat mass	rs9876664	3	85806313	T	G	-0.0162889	0.00201752	6.79986e-16	0.000150849	68.5162
Whole body fat mass	rs1454687	3	94038085	G	C	-0.0192152	0.00195062	6.79986e-23	0.000209905	95.3453
Whole body fat mass	rs7632381	3	141106063	C	T	0.0225939	0.00196048	9.8992e-31	0.000290189	131.823
Whole body fat mass	rs361222	3	12922716	T	A	-0.0112827	0.0020317	2.80001e-08	7.23801e-05	32.8727
Whole body fat mass	rs11129446	3	31410801	A	T	-0.0133068	0.00217018	8.70001e-10	0.000100677	45.7253
Whole body fat mass	rs6782714	3	71684845	T	C	-0.0118429	0.00200535	3.50002e-09	7.97455e-05	36.2181
Whole body fat mass	rs4123668	3	82629523	C	T	0.0109217	0.00199148	4.20001e-08	6.78228e-05	30.8028
Whole body fat mass	rs9839081	3	123051230	A	G	-0.0144833	0.00211554	7.59976e-12	0.000119264	54.1682
Whole body fat mass	rs1964675	3	136114945	T	C	0.0131288	0.00215496	1.09999e-09	9.80014e-05	44.5102
Whole body fat mass	rs12107172	3	147134039	G	A	0.015542	0.00284839	4.90004e-08	0.000137334	62.3769
Whole body fat mass	rs1568488	3	153657951	C	G	0.0171575	0.002003	1.10002e-17	0.000167363	76.0182
Whole body fat mass	rs8192675	3	170724883	C	T	0.0160216	0.00214912	8.99912e-14	0.00014594	66.2859
Whole body fat mass	rs2606227	3	183536836	C	T	-0.0133717	0.0020414	5.70033e-11	0.000101661	46.1725
Whole body fat mass	rs73175572	3	185490184	G	A	0.0180427	0.00312853	8.10009e-09	0.000185075	84.0645
Whole body fat mass	rs73052033	3	185828465	C	T	-0.0211658	0.00251576	4.00037e-17	0.000254673	115.686
Whole body fat mass	rs2269487	4	2262191	G	A	-0.0158015	0.00287282	3.79997e-08	0.000141958	64.4772
Whole body fat mass	rs2192527	4	18329824	G	A	0.0186849	0.00195803	1.39991e-21	0.000198482	90.1553
Whole body fat mass	rs56203712	4	25342606	G	A	-0.0173443	0.00235571	1.80011e-13	0.000171027	77.6825
Whole body fat mass	rs73213484	4	28489339	T	A	-0.0230745	0.00280342	1.9002e-16	0.000302662	137.491
Whole body fat mass	rs62302286	4	82157284	C	T	0.0139501	0.00225241	5.89997e-10	0.000110645	50.2533
Whole body fat mass	rs1296328	4	137083193	C	A	-0.0166952	0.00197551	2.90001e-17	0.000158467	71.9769
Whole body fat mass	rs148636479	4	164359678	T	A	-0.0365007	0.00624845	5.19996e-09	0.000757004	344.042
Whole body fat mass	rs11731255	4	6495698	G	A	0.0111139	0.00195256	1.29999e-08	7.02307e-05	31.8965
Whole body fat mass	rs6840236	4	56289785	C	T	0.0141758	0.00195841	4.49987e-13	0.000114254	51.8925
Whole body fat mass	rs4419475	4	96150044	T	A	0.0125242	0.00198677	2.90001e-10	8.91838e-05	40.5051
Whole body fat mass	rs1229984	4	100239319	C	T	0.0420959	0.00592358	1.20005e-12	0.00100662	457.603
Whole body fat mass	rs13107325	4	103188709	T	C	0.0375077	0.00371154	5.19996e-24	0.000799316	363.288
Whole body fat mass	rs11099020	4	130724902	T	C	-0.013819	0.00203762	1.20005e-11	0.000108575	49.3132
Whole body fat mass	rs4240326	4	145839264	G	A	-0.0163404	0.00196127	8.00018e-17	0.000151804	68.9501
Whole body fat mass	rs113079574	4	147354089	T	C	-0.0138687	0.00248678	2.39999e-08	0.000109358	49.6685
Whole body fat mass	rs7663885	4	83159728	C	T	-0.0109141	0.00194867	2.1e-08	6.77285e-05	30.7599
Whole body fat mass	rs530255	4	171041408	C	T	0.0112973	0.00198568	1.29999e-08	7.25676e-05	32.9579
Whole body fat mass	rs3113509	4	52932825	T	C	-0.0162395	0.00220477	1.80011e-13	0.000149936	68.1012
Whole body fat mass	rs7683836	4	180167906	A	G	-0.0107953	0.00197091	4.30002e-08	6.62621e-05	30.0939
Whole body fat mass	rs4088476	4	34911685	T	C	0.011656	0.00205975	1.5e-08	7.72485e-05	35.084
Whole body fat mass	rs35568752	4	38731476	A	G	0.013355	0.00243296	4e-08	0.000101407	46.0572
Whole body fat mass	rs10938398	4	45186139	A	G	0.0275414	0.00197323	2.80027e-44	0.000431131	195.876
Whole body fat mass	rs2237025	4	55541879	C	T	-0.0118394	0.00197949	2.19999e-09	7.96984e-05	36.1967
Whole body fat mass	rs1383723	4	67803507	T	A	-0.0131276	0.0023739	3.2e-08	9.79835e-05	44.5021
Whole body fat mass	rs6847975	4	80812960	A	G	0.01403	0.0020466	7.10068e-12	0.000111916	50.8306
Whole body fat mass	rs1350506	4	89734587	C	T	-0.0121038	0.0019543	5.89997e-10	8.32975e-05	37.8315
Whole body fat mass	rs72767253	5	51090842	A	C	-0.0330784	0.00486322	1e-11	0.00062179	282.552
Whole body fat mass	rs467176	5	66193103	T	C	0.0112111	0.00196444	1.09999e-08	7.14645e-05	32.4568
Whole body fat mass	rs10071662	5	133840929	T	C	-0.0138893	0.00228563	1.2e-09	0.000109683	49.8162
Whole body fat mass	rs2964023	5	153246412	C	T	-0.0140621	0.00211678	3.10027e-11	0.000112428	51.0634
Whole body fat mass	rs1503526	5	63020706	C	T	0.0139637	0.00195362	8.80035e-13	0.000110861	50.3513
Whole body fat mass	rs10050620	5	63927239	T	C	-0.0123008	0.00208579	3.69999e-09	8.60308e-05	39.073
Whole body fat mass	rs11135450	5	95554016	G	A	0.0146571	0.00208292	1.99986e-12	0.000122143	55.4761
Whole body fat mass	rs396755	5	104022239	G	C	-0.0127468	0.00197561	1.09999e-10	9.23819e-05	41.9577
Whole body fat mass	rs3822742	5	139059017	A	C	0.0161316	0.00202598	1.69981e-15	0.00014795	67.1993
Whole body fat mass	rs812949	5	170506141	C	T	0.0176994	0.00219661	7.8001e-16	0.0001781	80.896
Whole body fat mass	rs9654453	5	299621	C	T	0.0179075	0.00291413	8e-10	0.000182312	82.8094
Whole body fat mass	rs2610245	5	63978255	G	A	-0.0125974	0.00198674	2.30001e-10	9.02293e-05	40.98
Whole body fat mass	rs7707394	5	74472939	A	G	-0.0185586	0.0020343	7.29962e-20	0.000195808	88.9406
[truncated: 4,678 more rows]

## Sheet: MR analysis
Table S2: Obesity-related anthropometric indicators for Sepsis.
Exposure	Outcome	method	nsnp	b	se	pval	or	or_lci95	or_uci95
Body mass index	Sepsis (FinnGen)	MR Egger	481	0.287788	0.163418	0.0788663	1.33347	0.968012	1.83691
		Inverse variance weighted	481	0.324912	0.0616812	1.38222e-07	1.38391	1.22632	1.56175
		Weighted median	481	0.368846	0.104242	0.000402639	1.44606	1.17884	1.77386
	Sepsis	MR Egger	494	0.405134	0.117843	0.000635984	1.4995	1.19025	1.88911
		Inverse variance weighted	494	0.434568	0.0442982	1.01897e-22	1.5443	1.41587	1.68437
		Weighted median	494	0.406685	0.0738757	3.69193e-08	1.50183	1.29938	1.73582
	sepsis (critical care)	Inverse variance weighted	494	1.06405	0.326398	0.0011914	2.89809	1.52854	5.49474
		Weighted median	494	0.665032	0.122789	6.09282e-08	1.94455	1.52862	2.47366
		MR Egger	494	0.617781	0.204156	0.00247789	1.85481	1.24313	2.76745
	sepsis (28 day death)	Inverse variance weighted	494	0.55567	0.284149	0.0510826	1.74311	0.998739	3.04226
		Weighted median	494	0.540434	0.106842	4.23139e-07	1.71675	1.39239	2.11667
		MR Egger	494	0.548429	0.192362	0.00435781	1.73053	1.18697	2.52302
Hip circumference	Sepsis (FinnGen)	MR Egger	398	-0.0165625	0.170243	0.922548	0.983574	0.70452	1.37316
		Inverse variance weighted	398	0.277295	0.0624478	8.97773e-06	1.31956	1.16754	1.49137
		Weighted median	398	0.244582	0.0960472	0.0108816	1.27709	1.05795	1.54162
	Sepsis	MR Egger	400	0.230204	0.128444	0.0738519	1.25886	0.978684	1.61923
		Inverse variance weighted	400	0.313299	0.0465043	1.6171e-11	1.36793	1.24876	1.49847
		Weighted median	400	0.370562	0.0736845	4.92964e-07	1.44855	1.25375	1.67361
	sepsis (critical care)	Inverse variance weighted	400	0.48039	0.340574	0.159165	1.6167	0.829331	3.15162
		Weighted median	400	0.404463	0.123224	0.00102955	1.4985	1.17697	1.90786
		MR Egger	400	0.386225	0.210747	0.0668554	1.47142	0.973517	2.22396
	sepsis (28 day death)	Inverse variance weighted	400	0.374575	0.296034	0.2065	1.45437	0.814117	2.59815
		Weighted median	400	0.366337	0.107168	0.000630036	1.44244	1.16916	1.7796
		MR Egger	400	0.481579	0.172308	0.00519217	1.61863	1.15472	2.26892
Waist circumference	Sepsis (FinnGen)	MR Egger	351	0.327816	0.223615	0.143552	1.38793	0.895415	2.15136
		Inverse variance weighted	351	0.433613	0.0784493	3.25201e-08	1.54282	1.32293	1.79926
		Weighted median	351	0.527081	0.132247	6.73138e-05	1.69398	1.30719	2.19522
	Sepsis	MR Egger	357	0.415542	0.154753	0.00758881	1.51519	1.11877	2.05209
		Inverse variance weighted	357	0.530175	0.0540016	9.44282e-23	1.69923	1.52857	1.88894
		Weighted median	357	0.495927	0.0971164	3.28149e-07	1.64202	1.35741	1.9863
	sepsis (critical care)	Inverse variance weighted	357	0.775184	0.465147	0.0964892	2.17099	0.872402	5.40256
		Weighted median	357	0.634105	0.162168	9.22279e-05	1.88533	1.37198	2.59077
		MR Egger	357	0.744762	0.261077	0.00433563	2.10594	1.26245	3.51301
	sepsis (28 day death)	Inverse variance weighted	357	0.39932	0.37956	0.293488	1.49081	0.708491	3.13697
		Weighted median	357	0.690588	0.132561	1.89273e-07	1.99489	1.53844	2.58676
		MR Egger	357	0.61105	0.235484	0.00946263	1.84237	1.16126	2.92296
Basal metabolic rate	Sepsis (FinnGen)	MR Egger	523	0.056824	0.172835	0.742457	1.05847	0.754324	1.48525
		Inverse variance weighted	523	0.232637	0.0725221	0.0013375	1.26192	1.09471	1.45467
		Weighted median	523	0.265787	0.117115	0.023241	1.30446	1.03691	1.64104
	Sepsis	MR Egger	515	0.318619	0.133256	0.0171605	1.37523	1.05912	1.78568
		Inverse variance weighted	515	0.31081	0.0546013	1.25298e-08	1.36453	1.22604	1.51866
		Weighted median	515	0.383387	0.0863728	9.04863e-06	1.46725	1.23874	1.7379
	sepsis (critical care)	Inverse variance weighted	515	-0.0402308	0.368287	0.913057	0.960568	0.466698	1.97706
		Weighted median	515	0.361449	0.151094	0.0167469	1.43541	1.06749	1.93014
		MR Egger	515	0.364821	0.241633	0.13109	1.44026	0.896928	2.31272
	sepsis (28 day death)	Inverse variance weighted	515	0.427866	0.32085	0.182947	1.53398	0.817912	2.87696
		Weighted median	515	0.281207	0.131545	0.0325389	1.32473	1.02365	1.71435
		MR Egger	515	0.360877	0.204768	0.0780075	1.43459	0.960339	2.14304
Whole body fat mass	Sepsis (FinnGen)	MR Egger	412	0.0929405	0.181767	0.609405	1.0974	0.768493	1.56707
		Inverse variance weighted	412	0.273162	0.064545	2.31496e-05	1.31411	1.15795	1.49133
		Weighted median	412	0.305236	0.103313	0.00313208	1.35694	1.10821	1.66151
	Sepsis	MR Egger	412	0.402156	0.129482	0.00202899	1.49504	1.15994	1.92696
		Inverse variance weighted	412	0.402202	0.0461449	2.88027e-18	1.49511	1.36582	1.63664
		Weighted median	412	0.413743	0.0772139	8.39599e-08	1.51247	1.30005	1.75959
	sepsis (critical care)	Inverse variance weighted	412	0.956413	0.351387	0.00676899	2.60235	1.30695	5.18169
		Weighted median	412	0.429681	0.125373	0.000609794	1.53677	1.20196	1.96484
		MR Egger	412	0.548773	0.20457	0.00730593	1.73113	1.1593	2.58501
	sepsis (28 day death)	Inverse variance weighted	412	0.525378	0.314809	0.0959044	1.6911	0.912427	3.13429
		Weighted median	412	0.486362	0.112253	1.47263e-05	1.62639	1.30519	2.02663
		MR Egger	412	0.559402	0.188818	0.00305007	1.74963	1.20843	2.53321
Trunk fat mass	Sepsis (FinnGen)	MR Egger	395	0.037301	0.177081	0.833275	1.03801	0.73361	1.4687
		Inverse variance weighted	395	0.224221	0.0631434	0.000383789	1.25135	1.10568	1.41621
		Weighted median	395	0.216015	0.093567	0.0209622	1.24112	1.03316	1.49094
	Sepsis	MR Egger	399	0.268972	0.126891	0.0346507	1.30862	1.02047	1.67813
		Inverse variance weighted	399	0.39419	0.0448638	1.54448e-18	1.48318	1.35833	1.61951
		Weighted median	399	0.414434	0.0736594	1.8406e-08	1.51351	1.31004	1.74858
	sepsis (critical care)	Inverse variance weighted	399	0.572669	0.357959	0.110434	1.77299	0.879036	3.57608
		Weighted median	399	0.401858	0.126406	0.00147731	1.4946	1.16661	1.9148
		MR Egger	399	0.361971	0.191987	0.059377	1.43616	0.985778	2.0923
	sepsis (28 day death)	Inverse variance weighted	399	0.255137	0.308468	0.408671	1.29064	0.705069	2.36253
		Weighted median	399	0.507055	0.109059	3.32984e-06	1.66039	1.34084	2.0561
		MR Egger	399	0.572063	0.174206	0.00102406	1.77192	1.25938	2.49305
Arm fat mass	Sepsis (FinnGen)	MR Egger	409	0.149357	0.176829	0.398807	1.16109	0.821003	1.64205
		Inverse variance weighted	409	0.303819	0.0640711	2.11714e-06	1.35502	1.19511	1.53633
		Weighted median	409	0.360052	0.107224	0.000785279	1.4334	1.16171	1.76864
	Sepsis	MR Egger	411	0.457054	0.120485	0.000171002	1.57941	1.2472	2.00012
		Inverse variance weighted	411	0.430602	0.043852	9.28427e-23	1.53818	1.4115	1.67624
		Weighted median	411	0.42623	0.0765977	2.62859e-08	1.53147	1.31798	1.77955
	sepsis (critical care)	Inverse variance weighted	411	0.944358	0.34284	0.00614027	2.57116	1.3131	5.03455
		Weighted median	411	0.50258	0.124911	5.73396e-05	1.65298	1.29402	2.11151
		MR Egger	411	0.574808	0.200013	0.00405493	1.77679	1.20055	2.6296
	sepsis (28 day death)	Inverse variance weighted	411	0.669257	0.291234	0.0220656	1.95279	1.10345	3.45588
		Weighted median	411	0.655733	0.106186	6.60363e-10	1.92655	1.56456	2.3723
		MR Egger	411	0.563459	0.182114	0.00197481	1.75674	1.22939	2.5103
Leg fat mass	Sepsis (FinnGen)	MR Egger	401	0.114071	0.227559	0.616449	1.12083	0.717527	1.75083
		Inverse variance weighted	401	0.414559	0.0797856	2.03714e-07	1.5137	1.29457	1.76993
		Weighted median	401	0.483282	0.126077	0.000126472	1.62139	1.26639	2.0759
	Sepsis	MR Egger	396	0.511864	0.162949	0.00180933	1.6684	1.21226	2.29618
		Inverse variance weighted	396	0.528762	0.0573039	2.77436e-20	1.69683	1.51656	1.89853
		Weighted median	396	0.529791	0.0947947	2.2861e-08	1.69858	1.41057	2.04539
	sepsis (critical care)	Inverse variance weighted	396	1.06705	0.44611	0.0172298	2.90678	1.21248	6.96865
		Weighted median	396	0.600539	0.157059	0.000131487	1.8231	1.34005	2.48029
		MR Egger	396	0.775983	0.247226	0.00169663	2.17273	1.33833	3.52735
	sepsis (28 day death)	Inverse variance weighted	396	1.02546	0.401084	0.0109406	2.78837	1.2704	6.12012
		Weighted median	396	0.611954	0.141343	1.49398e-05	1.84403	1.39783	2.43266
		MR Egger	396	0.687805	0.239055	0.00401237	1.98934	1.24515	3.17832
Body fat percentage	Sepsis (FinnGen)	MR Egger	372	-0.0683649	0.289416	0.813395	0.93392	0.529606	1.64689
		Inverse variance weighted	372	0.317311	0.0892556	0.000377861	1.37343	1.153	1.636
		Weighted median	372	0.366348	0.133209	0.0059564	1.44246	1.111	1.87281
	Sepsis	MR Egger	378	0.529911	0.201093	0.0087577	1.69878	1.14542	2.51948
		Inverse variance weighted	378	0.443098	0.0627705	1.67678e-12	1.55753	1.37722	1.76143
		Weighted median	378	0.558043	0.10206	4.55596e-08	1.74725	1.43048	2.13417
	sepsis (critical care)	Inverse variance weighted	378	0.749643	0.547801	0.171986	2.11624	0.723215	6.19247
		Weighted median	378	0.620602	0.171165	0.000288119	1.86005	1.32992	2.60149
		MR Egger	378	0.6132	0.27309	0.0247417	1.84633	1.08106	3.15332
	sepsis (28 day death)	Inverse variance weighted	378	0.912777	0.497976	0.067597	2.49123	0.938703	6.6115
		Weighted median	378	0.746758	0.155455	1.55764e-06	2.11015	1.55592	2.8618
		MR Egger	378	0.849454	0.236194	0.000322614	2.33837	1.47184	3.71506
Whole body fat-free mass	Sepsis (FinnGen)	MR Egger	523	0.031381	0.172996	0.856126	1.03188	0.735143	1.44839
		Inverse variance weighted	523	0.274423	0.0735007	0.000188753	1.31577	1.13924	1.51966
		Weighted median	523	0.255151	0.11388	0.0250571	1.29066	1.03246	1.61342
	Sepsis	MR Egger	523	0.222269	0.137652	0.106978	1.24891	0.953582	1.63569
		Inverse variance weighted	523	0.268079	0.0568123	2.37372e-06	1.30745	1.16968	1.46145
		Weighted median	523	0.366728	0.0873898	2.71116e-05	1.44301	1.21585	1.7126
	sepsis (critical care)	Inverse variance weighted	523	-0.239918	0.372931	0.520294	0.786693	0.378756	1.634
		Weighted median	523	0.374738	0.154346	0.0151864	1.45461	1.07489	1.96847
		MR Egger	523	0.353827	0.244276	0.147486	1.42451	0.882537	2.29931
	sepsis (28 day death)	Inverse variance weighted	523	0.485053	0.327928	0.139706	1.62426	0.854118	3.08883
		Weighted median	523	0.221514	0.135464	0.102001	1.24797	0.956959	1.62747
		MR Egger	523	0.378313	0.205326	0.0654026	1.45982	0.976162	2.18311
Trunk fat-free mass	Sepsis (FinnGen)	MR Egger	535	0.0730669	0.166232	0.660444	1.0758	0.776663	1.49016
		Inverse variance weighted	535	0.280981	0.0712488	8.0246e-05	1.32443	1.15181	1.52292
		Weighted median	535	0.260411	0.111633	0.019662	1.29746	1.04249	1.6148
	Sepsis	MR Egger	532	0.236929	0.134256	0.0781816	1.26735	0.974127	1.64884
		Inverse variance weighted	532	0.23744	0.0558984	2.15966e-05	1.268	1.13642	1.41482
		Weighted median	532	0.330639	0.0865707	0.000133834	1.39186	1.17464	1.64924
	sepsis (critical care)	Inverse variance weighted	532	-0.0767873	0.357173	0.829861	0.926087	0.459854	1.86502
		Weighted median	532	0.297202	0.148882	0.0459093	1.34609	1.00541	1.80221
		MR Egger	532	0.192189	0.236633	0.416687	1.2119	0.762151	1.92705
	sepsis (28 day death)	Inverse variance weighted	532	0.627068	0.309865	0.0435042	1.87211	1.01993	3.43633
		Weighted median	532	0.13245	0.129411	0.30608	1.14162	0.88586	1.47123
		MR Egger	532	0.295308	0.204817	0.149355	1.34354	0.899305	2.00722
Arm fat-free mass	Sepsis (FinnGen)	MR Egger	489	0.296044	0.199211	0.137905	1.34453	0.909909	1.98675
		Inverse variance weighted	489	0.282003	0.0811611	0.000511597	1.32578	1.1308	1.55438
		Weighted median	489	0.368	0.127523	0.00390486	1.44484	1.12531	1.85511
	Sepsis	MR Egger	485	0.275716	0.153945	0.0739196	1.31747	0.974319	1.78149
		Inverse variance weighted	485	0.354656	0.0609925	6.07263e-09	1.42569	1.26505	1.60673
		Weighted median	485	0.42563	0.0955725	8.44908e-06	1.53055	1.2691	1.84587
	sepsis (critical care)	Inverse variance weighted	485	-0.357195	0.416749	0.391816	0.699636	0.309121	1.58349
		Weighted median	485	0.515305	0.165207	0.00181374	1.67415	1.21106	2.31431
		MR Egger	485	0.434874	0.255729	0.0890319	1.54477	0.935799	2.55002
	sepsis (28 day death)	Inverse variance weighted	485	0.624481	0.354134	0.0784651	1.86728	0.932746	3.73813
		Weighted median	485	0.336317	0.140453	0.0166425	1.39978	1.06293	1.84339
		MR Egger	485	0.563293	0.227847	0.0134269	1.75645	1.1238	2.74525
Leg fat-free mass	Sepsis (FinnGen)	MR Egger	483	0.149407	0.17985	0.406538	1.16115	0.816197	1.65188
		Inverse variance weighted	483	0.298132	0.0751113	7.21126e-05	1.34734	1.1629	1.56104
		Weighted median	483	0.344247	0.119788	0.00405574	1.41093	1.11568	1.78431
	Sepsis	MR Egger	472	0.452831	0.138721	0.00117731	1.57276	1.19834	2.06416
		Inverse variance weighted	472	0.344682	0.0566185	1.14477e-09	1.41154	1.26328	1.5772
		Weighted median	472	0.42399	0.09106	3.22161e-06	1.52805	1.27828	1.82662
	sepsis (critical care)	Inverse variance weighted	472	-0.0824284	0.384123	0.830181	0.920877	0.43374	1.95512
		Weighted median	472	0.46337	0.156813	0.0031274	1.58942	1.16885	2.16133
		MR Egger	472	0.355955	0.245692	0.147398	1.42754	0.881966	2.31061
	sepsis (28 day death)	Inverse variance weighted	472	0.405667	0.334456	0.225771	1.5003	0.778905	2.88984
		Weighted median	472	0.333052	0.136469	0.0146671	1.39522	1.06777	1.82309
		MR Egger	472	0.434052	0.215295	0.0437912	1.5435	1.01215	2.3538
Whole body water mass	Sepsis (FinnGen)	MR Egger	531	0.100574	0.173278	0.56188	1.10581	0.787374	1.55302
		Inverse variance weighted	531	0.236196	0.0733885	0.00128891	1.26642	1.09675	1.46234
		Weighted median	531	0.321888	0.11482	0.00505667	1.37973	1.10168	1.72795
	Sepsis	MR Egger	529	0.28347	0.137254	0.0393828	1.32773	1.01456	1.73757
		Inverse variance weighted	529	0.272446	0.0565471	1.44978e-06	1.31317	1.17541	1.46709
		Weighted median	529	0.366994	0.086879	2.39792e-05	1.44339	1.21739	1.71134
	sepsis (critical care)	Inverse variance weighted	529	-0.237918	0.371675	0.52237	0.788267	0.38045	1.63324
		Weighted median	529	0.378037	0.153567	0.0138277	1.45942	1.08009	1.97196
		MR Egger	529	0.364464	0.247985	0.141643	1.43974	0.885514	2.34085
	sepsis (28 day death)	Inverse variance weighted	529	0.61473	0.327904	0.0613832	1.84916	0.972426	3.51634
		Weighted median	529	0.215278	0.135358	0.111735	1.24021	0.951208	1.61701
		MR Egger	529	0.419013	0.202713	0.0387318	1.52046	1.02193	2.26218

## Sheet: steiger_directionality_test
Table S3: Steiger directionality test.
Exposure	Outcome	R2.exposure	R2.outcome	correct_causal_direction	steiger_pval
Body mass index	Sepsis	0.0494561	0.00133512	TRUE	0
	Sepsis (FinnGen)	0.0488929	0.00279772	TRUE	0
	Sepsis (critical care)	0.0494561	0.00122743	TRUE	0
	Sepsis (28 day death)	0.0494561	0.00114471	TRUE	0
Hip circumference	Sepsis	0.0571426	0.00112384	TRUE	0
	Sepsis (FinnGen)	0.0574046	0.00237677	TRUE	0
	Sepsis (critical care)	0.0571426	0.000979204	TRUE	0
	Sepsis (28 day death)	0.0571426	0.000925778	TRUE	0
Waist circumference	Sepsis	0.0458373	0.00101576	TRUE	0
	Sepsis (FinnGen)	0.0455733	0.00221562	TRUE	0
	Sepsis (critical care)	0.0458373	0.00100875	TRUE	0
	Sepsis (28 day death)	0.0458373	0.000845874	TRUE	0
Basal metabolic rate	Sepsis	0.0933952	0.00131536	TRUE	0
	Sepsis (FinnGen)	0.0951401	0.00285931	TRUE	0
	Sepsis (critical care)	0.0933952	0.00127872	TRUE	0
	Sepsis (28 day death)	0.0933952	0.00119694	TRUE	0
Whole body fat mass	Sepsis	0.0580779	0.00116012	TRUE	0
	Sepsis (FinnGen)	0.0583772	0.00252613	TRUE	0
	Sepsis (critical care)	0.0580779	0.000966402	TRUE	0
	Sepsis (28 day death)	0.0580779	0.00101709	TRUE	0
Trunk fat mass	Sepsis	0.0575576	0.00115639	TRUE	0
	Sepsis (FinnGen)	0.0573388	0.00243254	TRUE	0
	Sepsis (critical care)	0.0575576	0.00103296	TRUE	0
	Sepsis (28 day death)	0.0575576	0.00099246	TRUE	0
Arm fat mass	Sepsis	0.0558182	0.00115934	TRUE	0
	Sepsis (FinnGen)	0.056642	0.00252678	TRUE	0
	Sepsis (critical care)	0.0576261	0.000981621	TRUE	0
	Sepsis (28 day death)	0.0576261	0.000920757	TRUE	0
Leg fat mass	Sepsis	0.0576261	0.00109736	TRUE	0
	Sepsis (FinnGen)	0.057426	0.00247904	TRUE	0
	Sepsis (critical care)	0.0558182	0.000948866	TRUE	0
	Sepsis (28 day death)	0.0558182	0.00101891	TRUE	0
Body fat percentage	Sepsis	0.0498489	0.00100831	TRUE	0
	Sepsis (FinnGen)	0.0502575	0.00222903	TRUE	0
	Sepsis (critical care)	0.0498489	0.00091848	TRUE	0
	Sepsis (28 day death)	0.0498489	0.000960303	TRUE	0
Whole body fat-free mass	Sepsis	0.100132	0.00135111	TRUE	0
	Sepsis (FinnGen)	0.101631	0.00287938	TRUE	0
	Sepsis (critical care)	0.100132	0.00130442	TRUE	0
	Sepsis (28 day death)	0.100132	0.00123954	TRUE	0
Trunk fat-free mass	Sepsis	0.10444	0.00135296	TRUE	0
	Sepsis (FinnGen)	0.10609	0.00292084	TRUE	0
	Sepsis (critical care)	0.10444	0.00128208	TRUE	0
	Sepsis (28 day death)	0.10444	0.00119069	TRUE	0
Arm fat-free mass	Sepsis	0.084586	0.00117545	TRUE	0
	Sepsis (FinnGen)	0.0871038	0.00265834	TRUE	0
	Sepsis (critical care)	0.084476	0.00116979	TRUE	0
	Sepsis (28 day death)	0.084476	0.00101636	TRUE	0
Leg fat-free mass	Sepsis	0.084476	0.00123555	TRUE	0
	Sepsis (FinnGen)	0.0860074	0.00272448	TRUE	0
	Sepsis (critical care)	0.084586	0.00111096	TRUE	0
	Sepsis (28 day death)	0.084586	0.00106561	TRUE	0
Whole body water mass	Sepsis	0.100082	0.00135528	TRUE	0
	Sepsis (FinnGen)	0.101769	0.00290828	TRUE	0
	Sepsis (critical care)	0.100082	0.00131575	TRUE	0
	Sepsis (28 day death)	0.100082	0.00125217	TRUE	0

## Sheet: Heterogeneity analysis
Table S4: Heterogeneity analysis.
Exposure	Outcome	method	Q	Q_df	Q_pval
Body mass index	Sepsis (FinnGen)	MR Egger	516.582	479	0.114052
		Inverse variance weighted	516.647	480	0.119929
	Sepsis	MR Egger	528.663	492	0.122606
		Inverse variance weighted	528.741	493	0.128623
	Sepsis (critical care)	MR Egger	480.62	492	0.634698
		Inverse variance weighted	482.361	493	0.625522
	Sepsis (28 day death)	MR Egger	516.285	492	0.216828
		Inverse variance weighted	516.288	493	0.226197
Hip circumference	Sepsis (FinnGen)	MR Egger	442.559	396	0.052924
		Inverse variance weighted	446.403	397	0.0437443
	Sepsis	MR Egger	470.149	398	0.00733262
		Inverse variance weighted	470.718	399	0.00767246
	Sepsis (critical care)	MR Egger	400.954	398	0.449051
		Inverse variance weighted	401.012	399	0.462283
	Sepsis (28 day death)	MR Egger	419.658	398	0.218383
		Inverse variance weighted	419.659	399	0.228875
Waist circumference	Sepsis (FinnGen)	MR Egger	535.539	513	0.237509
		Inverse variance weighted	399.855	350	0.0338843
	Sepsis	MR Egger	367.33	355	0.314746
		Inverse variance weighted	367.977	356	0.319596
	Sepsis (critical care)	MR Egger	402.556	355	0.041325
		Inverse variance weighted	402.675	356	0.0442971
	Sepsis (28 day death)	MR Egger	371.556	355	0.262114
		Inverse variance weighted	372.258	356	0.26594
Basal metabolic rate	Sepsis (FinnGen)	MR Egger	552.457	521	0.164505
		Inverse variance weighted	553.789	522	0.162294
	Sepsis	MR Egger	577.979	513	0.0244552
		Inverse variance weighted	577.983	514	0.0262567
	Sepsis (critical care)	MR Egger	535.539	513	0.237509
		Inverse variance weighted	537.032	514	0.233125
	Sepsis (28 day death)	MR Egger	562.939	513	0.062784
		Inverse variance weighted	563.214	514	0.0656283
Whole body fat mass	Sepsis (FinnGen)	MR Egger	472.785	410	0.017315
		Inverse variance weighted	474.082	411	0.0170138
	Sepsis	MR Egger	458.891	410	0.0477662
		Inverse variance weighted	458.891	411	0.0512729
	Sepsis (critical care)	MR Egger	389.046	410	0.764612
		Inverse variance weighted	391.621	411	0.746498
	Sepsis (28 day death)	MR Egger	455.816	410	0.0585518
		Inverse variance weighted	455.836	411	0.0625923
Trunk fat mass	Sepsis (FinnGen)	MR Egger	453.821	393	0.0183041
		Inverse variance weighted	455.295	394	0.0177313
	Sepsis	MR Egger	437.813	397	0.0770749
		Inverse variance weighted	439.041	398	0.0762304
	Sepsis (critical care)	MR Egger	422.533	397	0.181163
		Inverse variance weighted	422.81	398	0.188013
	Sepsis (28 day death)	MR Egger	434.645	397	0.0935174
		Inverse variance weighted	435.479	398	0.0947064
Arm fat mass	Sepsis (FinnGen)	MR Egger	461.385	407	0.0321228
		Inverse variance weighted	462.381	408	0.0322834
	Sepsis	MR Egger	416.405	409	0.389497
		Inverse variance weighted	416.461	410	0.402177
	Sepsis (critical care)	MR Egger	395.767	409	0.671616
		Inverse variance weighted	397.682	410	0.65954
	Sepsis (28 day death)	MR Egger	400.258	409	0.611986
		Inverse variance weighted	400.261	410	0.62533
Leg fat mass	Sepsis (FinnGen)	MR Egger	453.503	399	0.0306527
		Inverse variance weighted	455.762	400	0.0280676
	Sepsis	MR Egger	433.352	394	0.083594
		Inverse variance weighted	433.366	395	0.0890418
	Sepsis (critical care)	MR Egger	371.874	394	0.782191
		Inverse variance weighted	373.122	395	0.779175
	Sepsis (28 day death)	MR Egger	441.207	394	0.0502567
		Inverse variance weighted	442.566	395	0.0492386
Body fat percentage	Sepsis (FinnGen)	MR Egger	428.237	370	0.0196028
		Inverse variance weighted	430.508	371	0.0177853
	Sepsis	MR Egger	417.652	376	0.0680779
		Inverse variance weighted	417.881	377	0.0718398
	Sepsis (critical care)	MR Egger	368.655	376	0.596865
		Inverse variance weighted	368.717	377	0.610094
	Sepsis (28 day death)	MR Egger	430.03	376	0.0282513
		Inverse variance weighted	430.171	377	0.0303153
Whole body fat-free mass	Sepsis (FinnGen)	MR Egger	541.037	521	0.263192
		Inverse variance weighted	543.537	522	0.248835
	Sepsis	MR Egger	610.397	521	0.00407771
		Inverse variance weighted	610.553	522	0.00439954
	Sepsis (critical care)	MR Egger	543.428	521	0.240202
		Inverse variance weighted	546.844	522	0.218406
	Sepsis (28 day death)	MR Egger	581.9	521	0.0330158
		Inverse variance weighted	582.77	522	0.0334141
Trunk fat-free mass	Sepsis (FinnGen)	MR Egger	540.43	533	0.402483
		Inverse variance weighted	542.373	534	0.391563
	Sepsis	MR Egger	621.02	530	0.00379088
		Inverse variance weighted	621.02	531	0.00414237
	Sepsis (critical care)	MR Egger	533.23	530	0.452453
		Inverse variance weighted	534.565	531	0.448448
	Sepsis (28 day death)	MR Egger	555.549	530	0.213926
		Inverse variance weighted	558.782	531	0.195322
Arm fat-free mass	Sepsis (FinnGen)	MR Egger	520.738	487	0.140457
		Inverse variance weighted	520.744	488	0.147602
	Sepsis	MR Egger	543.34	483	0.0295661
		Inverse variance weighted	543.69	484	0.0310135
	Sepsis (critical care)	MR Egger	468.803	483	0.669974
		Inverse variance weighted	474.003	484	0.618708
	Sepsis (28 day death)	MR Egger	473.584	483	0.611587
		Inverse variance weighted	474.37	484	0.614145
Leg fat-free mass	Sepsis (FinnGen)	MR Egger	490.193	481	0.376007
		Inverse variance weighted	491.037	482	0.378012
	Sepsis	MR Egger	505.129	470	0.127139
		Inverse variance weighted	505.912	471	0.128786
	Sepsis (critical care)	MR Egger	456.637	470	0.662119
		Inverse variance weighted	459.06	471	0.644533
	Sepsis (28 day death)	MR Egger	493.434	470	0.219573
		Inverse variance weighted	493.493	471	0.228694
Whole body water mass	Sepsis (FinnGen)	MR Egger	551.513	529	0.241033
		Inverse variance weighted	552.292	530	0.243303
	Sepsis	MR Egger	611.695	527	0.00619031
		Inverse variance weighted	611.704	528	0.00673087
	Sepsis (critical care)	MR Egger	456.637	470	0.662119
		Inverse variance weighted	459.06	471	0.644533
	Sepsis (28 day death)	MR Egger	493.434	470	0.219573
		Inverse variance weighted	493.493	471	0.228694

## Sheet: Horizontal pleiotropy analysis
Table S5: Horizontal pleiotropy analysis.
Exposure	Outcome	egger_intercept	se	pval
Body mass index	Sepsis (FinnGen)	0.000649776	0.00264831	0.806287
	Sepsis	0.000514015	0.00190669	0.787593
	Sepsis (critical care)	-0.00696781	0.005281	0.187645
	Sepsis (28 day death)	-0.000266107	0.00459792	0.953871
Hip circumference	Sepsis (FinnGen)	0.00580972	0.00313267	0.0644019
	Sepsis	0.00163871	0.00236093	0.488028
	Sepsis (critical care)	-0.00149723	0.00625976	0.811086
	Sepsis (28 day death)	-0.000162478	0.00544208	0.976197
Waist circumference	Sepsis (FinnGen)	0.00174467	0.0034527	0.613662
	Sepsis	0.00188916	0.00238986	0.42977
	Sepsis (critical care)	-0.00232475	0.00718272	0.746387
	Sepsis (28 day death)	0.00480157	0.0058627	0.413335
Basal metabolic rate	Sepsis (FinnGen)	0.00267314	0.00238545	0.262975
	Sepsis	-0.000118002	0.00183657	0.948795
	Sepsis (critical care)	0.00606986	0.00507577	0.232307
	Sepsis (28 day death)	-0.00221679	0.00442274	0.616428
Whole body fat mass	Sepsis (FinnGen)	0.00340266	0.00320825	0.289498
	Sepsis	8.77785e-07	0.00229016	0.999694
	Sepsis (critical care)	-0.00997207	0.00621459	0.109347
	Sepsis (28 day death)	-0.000738843	0.00556858	0.894511
Trunk fat mass	Sepsis (FinnGen)	0.00369139	0.00326737	0.25926
	Sepsis	0.00246569	0.0023373	0.292099
	Sepsis (critical care)	-0.00336313	0.00659299	0.610259
	Sepsis (28 day death)	0.00496115	0.00568222	0.383135
Arm fat mass	Sepsis (FinnGen)	0.00291537	0.00311068	0.349205
	Sepsis	-0.000502015	0.00212946	0.813747
	Sepsis (critical care)	-0.00838363	0.00605888	0.167207
	Sepsis (28 day death)	-0.000256732	0.00514817	0.960251
Leg fat mass	Sepsis (FinnGen)	0.00463223	0.00328586	0.159394
	Sepsis	0.000260855	0.00235435	0.911834
	Sepsis (critical care)	-0.00720083	0.00644511	0.264567
	Sepsis (28 day death)	-0.00638463	0.00579582	0.271312
Body fat percentage	Sepsis (FinnGen)	0.00549577	0.00392361	0.162144
	Sepsis	-0.0012417	0.00273223	0.649758
	Sepsis (critical care)	-0.00184551	0.00744226	0.804287
	Sepsis (28 day death)	-0.00237465	0.006766	0.725809
Whole body fat-free mass	Sepsis (FinnGen)	0.00362036	0.00233348	0.121393
	Sepsis	0.000671978	0.00183887	0.714939
	Sepsis (critical care)	0.0090151	0.00498154	0.0709183
	Sepsis (28 day death)	-0.0038664	0.00438119	0.377914
Trunk fat-free mass	Sepsis (FinnGen)	0.00313125	0.00226233	0.166913
	Sepsis	7.57747e-06	0.00180789	0.996657
	Sepsis (critical care)	0.00554012	0.00480975	0.249901
	Sepsis (28 day death)	-0.0073281	0.00417304	0.0796561
Arm fat-free mass	Sepsis (FinnGen)	-0.00019753	0.00255893	0.938502
	Sepsis	0.00109786	0.00196552	0.57672
	Sepsis (critical care)	0.0121331	0.00532056	0.0230175
	Sepsis (28 day death)	-0.00400835	0.004522	0.375838
Leg fat-free mass	Sepsis (FinnGen)	0.00223768	0.00245861	0.363204
	Sepsis	-0.0016148	0.0018908	0.393523
	Sepsis (critical care)	0.00814944	0.00523573	0.120261
	Sepsis (28 day death)	-0.00108451	0.0045595	0.812095
Whole body water mass	Sepsis (FinnGen)	0.00200511	0.00232058	0.38795
	Sepsis	-0.000160808	0.00182392	0.929778
	Sepsis (critical care)	0.00898378	0.00493879	0.0694748
	Sepsis (28 day death)	-0.00582754	0.00435781	0.181713

## Sheet: MR-PRESSO
Table S6: MR-PRESSO analysis.
Exposure	Outcome	MR Analysis	Causal Estimate	Sd	P-value	OR	OR_down	OR_up
Body mass index	Sepsis (FinnGen)	Raw	0.31081	0.0546013	2.11e-08	1.36453	1.22604	1.51866
		Outlier-corrected	0.294586	0.0545319	1.01e-07	1.34257	1.20648	1.49402
	Sepsis	Raw	0.433613	0.0784493	6.37e-08	1.54282	1.32293	1.79926
		Outlier-corrected	NA	NA	NA	NA	NA	NA
	Sepsis (critical care)	Raw	0.665032	0.121457	6.96281e-08	1.94455	1.53262	2.46721
		Outlier-corrected	NA	NA	NA	NA	NA	NA
	Sepsis (28 day death)	Raw	0.540434	0.106842	5.97958e-07	1.71675	1.39239	2.11667
		Outlier-corrected	NA	NA	NA	NA	NA	NA
Hip circumference	Sepsis (FinnGen)	Raw	0.39419	0.0448638	4.67e-17	1.48318	1.35833	1.61951
		Outlier-corrected	NA	NA	NA	NA	NA	NA
	Sepsis	Raw	0.274423	0.0735007	0.000209507	1.31577	1.13924	1.51966
		Outlier-corrected	NA	NA	NA	NA	NA	NA
	Sepsis (critical care)	Raw	0.404463	0.123224	0.00112023	1.4985	1.17697	1.90786
		Outlier-corrected	NA	NA	NA	NA	NA	NA
	Sepsis (28 day death)	Raw	0.366337	0.107168	0.000694896	1.44244	1.16916	1.7796
		Outlier-corrected	NA	NA	NA	NA	NA	NA
Waist circumference	Sepsis (FinnGen)	Raw	0.434568	0.0442982	7.15e-21	1.5443	1.41587	1.68437
		Outlier-corrected	NA	NA	NA	NA	NA	NA
	Sepsis	Raw	0.232637	0.0725221	0.00141957	1.26192	1.09471	1.45467
		Outlier-corrected	NA	NA	NA	NA	NA	NA
	Sepsis (critical care)	Raw	0.634105	0.162168	0.000110437	1.88533	1.37198	2.59077
		Outlier-corrected	NA	NA	NA	NA	NA	NA
	Sepsis (28 day death)	Raw	0.690588	0.132561	3.21103e-07	1.99489	1.53844	2.58676
		Outlier-corrected	NA	NA	NA	NA	NA	NA
Basal metabolic rate	Sepsis (FinnGen)	Raw	0.530175	0.0540016	2.72e-20	1.69923	1.52857	1.88894
		Outlier-corrected	NA	NA	NA	NA	NA	NA
	Sepsis	Raw	0.324912	0.0616812	2.09e-07	1.38391	1.22632	1.56175
		Outlier-corrected	NA	NA	NA	NA	NA	NA
	Sepsis (critical care)	Raw	0.361449	0.151094	0.0171051	1.43541	1.06749	1.93014
		Outlier-corrected	NA	NA	NA	NA	NA	NA
	Sepsis (28 day death)	Raw	0.281207	0.131545	0.03301	1.32473	1.02365	1.71435
		Outlier-corrected	NA	NA	NA	NA	NA	NA
Whole body fat mass	Sepsis (FinnGen)	Raw	0.528762	0.0573039	1.7e-18	1.69683	1.51656	1.89853
		Outlier-corrected	NA	NA	NA	NA	NA	NA
	Sepsis	Raw	0.317311	0.0892556	0.000426718	1.37343	1.153	1.636
		Outlier-corrected	NA	NA	NA	NA	NA	NA
	Sepsis (critical care)	Raw	0.429681	0.122382	0.000495878	1.53677	1.20902	1.95336
		Outlier-corrected	NA	NA	NA	NA	NA	NA
	Sepsis (28 day death)	Raw	0.486362	0.112253	1.85337e-05	1.62639	1.30519	2.02663
		Outlier-corrected	NA	NA	NA	NA	NA	NA
Trunk fat mass	Sepsis (FinnGen)	Raw	0.443098	0.0627705	8.11e-12	1.55753	1.37722	1.76143
		Outlier-corrected	NA	NA	NA	NA	NA	NA
	Sepsis	Raw	0.277295	0.0624478	1.17e-05	1.31956	1.16754	1.49137
		Outlier-corrected	0.269135	0.0619046	1.75e-05	1.30883	1.15928	1.47767
	Sepsis (critical care)	Raw	0.401858	0.126406	0.00159283	1.4946	1.16661	1.9148
		Outlier-corrected	NA	NA	NA	NA	NA	NA
	Sepsis (28 day death)	Raw	0.507055	0.109059	4.53675e-06	1.66039	1.34084	2.0561
		Outlier-corrected	NA	NA	NA	NA	NA	NA
Arm fat mass	Sepsis (FinnGen)	Raw	0.23744	0.0558984	2.55e-05	1.268	1.13642	1.41482
		Outlier-corrected	NA	NA	NA	NA	NA	NA
	Sepsis	Raw	0.236196	0.0733885	0.00136776	1.26642	1.09675	1.46234
		Outlier-corrected	NA	NA	NA	NA	NA	NA
	Sepsis (critical care)	Raw	0.50258	0.12302	5.29526e-05	1.65298	1.29882	2.1037
		Outlier-corrected	NA	NA	NA	NA	NA	NA
	Sepsis (28 day death)	Raw	0.655733	0.104918	1.0303e-09	1.92655	1.56846	2.3664
		Outlier-corrected	NA	NA	NA	NA	NA	NA
Leg fat mass	Sepsis (FinnGen)	Raw	0.272446	0.0565471	1.9e-06	1.31317	1.17541	1.46709
		Outlier-corrected	NA	NA	NA	NA	NA	NA
	Sepsis	Raw	0.273162	0.064545	2.86e-05	1.31411	1.15795	1.49133
		Outlier-corrected	0.257832	0.0633797	5.69e-05	1.29412	1.14294	1.46529
	Sepsis (critical care)	Raw	0.600539	0.152647	9.86204e-05	1.8231	1.35168	2.45894
		Outlier-corrected	NA	NA	NA	NA	NA	NA
	Sepsis (28 day death)	Raw	0.611954	0.141343	1.89607e-05	1.84403	1.39783	2.43266
		Outlier-corrected	NA	NA	NA	NA	NA	NA
Body fat percentage	Sepsis (FinnGen)	Raw	0.402202	0.0461449	7.17e-17	1.49511	1.36582	1.63664
		Outlier-corrected	NA	NA	NA	NA	NA	NA
	Sepsis	Raw	0.224221	0.0631434	0.0004302	1.25135	1.10568	1.41621
		Outlier-corrected	0.21651	0.0624495	0.000584503	1.24174	1.09868	1.40342
	Sepsis (critical care)	Raw	0.620602	0.169274	0.000281463	1.86005	1.33486	2.59187
		Outlier-corrected	NA	NA	NA	NA	NA	NA
	Sepsis (28 day death)	Raw	0.746758	0.155455	2.25175e-06	2.11015	1.55592	2.8618
		Outlier-corrected	NA	NA	NA	NA	NA	NA
Whole body fat-free mass	Sepsis (FinnGen)	Raw	0.313299	0.0465043	5.67e-11	1.36793	1.24876	1.49847
		Outlier-corrected	0.313454	0.0454887	2.19e-11	1.36814	1.25144	1.49573
	Sepsis	Raw	0.298132	0.0751113	8.31e-05	1.34734	1.1629	1.56104
		Outlier-corrected	NA	NA	NA	NA	NA	NA
	Sepsis (critical care)	Raw	0.374738	0.154346	0.0155234	1.45461	1.07489	1.96847
		Outlier-corrected	NA	NA	NA	NA	NA	NA
	Sepsis (28 day death)	Raw	0.221514	0.135464	0.102604	1.24797	0.956959	1.62747
		Outlier-corrected	NA	NA	NA	NA	NA	NA
Trunk fat-free mass	Sepsis (FinnGen)	Raw	0.344682	0.0566185	2.38e-09	1.41154	1.26328	1.5772
		Outlier-corrected	NA	NA	NA	NA	NA	NA
	Sepsis	Raw	0.303819	0.0640711	2.93e-06	1.35502	1.19511	1.53633
		Outlier-corrected	0.286803	0.0628056	6.58e-06	1.33216	1.17787	1.50667
	Sepsis (critical care)	Raw	0.297202	0.148882	0.0464195	1.34609	1.00541	1.80221
		Outlier-corrected	NA	NA	NA	NA	NA	NA
	Sepsis (28 day death)	Raw	0.13245	0.129411	0.306546	1.14162	0.88586	1.47123
		Outlier-corrected	NA	NA	NA	NA	NA	NA
Arm fat-free mass	Sepsis (FinnGen)	Raw	0.354656	0.0609925	1.1e-08	1.42569	1.26505	1.60673
		Outlier-corrected	NA	NA	NA	NA	NA	NA
	Sepsis	Raw	0.282003	0.0811611	0.000557195	1.32578	1.1308	1.55438
		Outlier-corrected	NA	NA	NA	NA	NA	NA
	Sepsis (critical care)	Raw	0.515305	0.163492	0.00172289	1.67415	1.21514	2.30654
		Outlier-corrected	NA	NA	NA	NA	NA	NA
	Sepsis (28 day death)	Raw	0.336317	0.139049	0.0159442	1.39978	1.06586	1.83832
		Outlier-corrected	NA	NA	NA	NA	NA	NA
Leg fat-free mass	Sepsis (FinnGen)	Raw	0.268079	0.0568123	3.05e-06	1.30745	1.16968	1.46145
		Outlier-corrected	NA	NA	NA	NA	NA	NA
	Sepsis	Raw	0.280981	0.0712488	9.09e-05	1.32443	1.15181	1.52292
		Outlier-corrected	NA	NA	NA	NA	NA	NA
	Sepsis (critical care)	Raw	0.46337	0.154812	0.00290661	1.58942	1.17344	2.15287
		Outlier-corrected	NA	NA	NA	NA	NA	NA
	Sepsis (28 day death)	Raw	0.333052	0.136469	0.0150346	1.39522	1.06777	1.82309
		Outlier-corrected	NA	NA	NA	NA	NA	NA
Whole body water mass	Sepsis (FinnGen)	Raw	0.430602	0.043852	1.4e-20	1.53818	1.4115	1.67624
		Outlier-corrected	NA	NA	NA	NA	NA	NA
	Sepsis	Raw	0.414559	0.0797856	3.25e-07	1.5137	1.29457	1.76993
		Outlier-corrected	0.404304	0.0789654	4.76e-07	1.49826	1.28342	1.74906
	Sepsis (critical care)	Raw	0.378037	0.153567	0.0141462	1.45942	1.08009	1.97196
		Outlier-corrected	NA	NA	NA	NA	NA	NA
	Sepsis (28 day death)	Raw	0.215278	0.135358	0.112334	1.24021	0.951208	1.61701
		Outlier-corrected	0.191141	0.134474	0.155793	1.21063	0.930133	1.57572

## Sheet: Leave_one_out
Table S7: The leave-one-out test.
Exposure	Outcome (GWAS ID)	samplesize	SNP	b	se	p
Arm fat mass	Sepsis || id:ieu-b-4980	486484	rs10099330	0.43063	0.0439392	1.11933e-22
Arm fat mass	Sepsis || id:ieu-b-4980	486484	rs10100245	0.43224	0.0439796	8.51294e-23
Arm fat mass	Sepsis || id:ieu-b-4980	486484	rs10116857	0.429501	0.0439158	1.37078e-22
Arm fat mass	Sepsis || id:ieu-b-4980	486484	rs1013402	0.429557	0.0440806	1.94134e-22
Arm fat mass	Sepsis || id:ieu-b-4980	486484	rs10144067	0.427994	0.043887	1.80568e-22
Arm fat mass	Sepsis || id:ieu-b-4980	486484	rs10146997	0.429603	0.0440068	1.63592e-22
Arm fat mass	Sepsis || id:ieu-b-4980	486484	rs10160660	0.431291	0.0439203	9.24711e-23
Arm fat mass	Sepsis || id:ieu-b-4980	486484	rs1017529	0.431148	0.0439367	9.90484e-23
Arm fat mass	Sepsis || id:ieu-b-4980	486484	rs10187101	0.42943	0.0439292	1.43439e-22
Arm fat mass	Sepsis || id:ieu-b-4980	486484	rs10248298	0.42647	0.0437536	1.89876e-22
Arm fat mass	Sepsis || id:ieu-b-4980	486484	rs10251591	0.43089	0.0439298	1.03397e-22
Arm fat mass	Sepsis || id:ieu-b-4980	486484	rs1031881	0.428897	0.0438795	1.44968e-22
Arm fat mass	Sepsis || id:ieu-b-4980	486484	rs10404726	0.433087	0.0439403	6.4395e-23
Arm fat mass	Sepsis || id:ieu-b-4980	486484	rs10423928	0.429873	0.0440355	1.63929e-22
Arm fat mass	Sepsis || id:ieu-b-4980	486484	rs10457469	0.43299	0.043853	5.41504e-23
Arm fat mass	Sepsis || id:ieu-b-4980	486484	rs10505836	0.432689	0.0438395	5.62494e-23
Arm fat mass	Sepsis || id:ieu-b-4980	486484	rs10510025	0.430046	0.0439553	1.32265e-22
Arm fat mass	Sepsis || id:ieu-b-4980	486484	rs10515237	0.43059	0.0439445	1.14262e-22
Arm fat mass	Sepsis || id:ieu-b-4980	486484	rs1056441	0.429622	0.0439198	1.34563e-22
Arm fat mass	Sepsis || id:ieu-b-4980	486484	rs1057042	0.432477	0.043857	6.13903e-23
Arm fat mass	Sepsis || id:ieu-b-4980	486484	rs10755151	0.429768	0.0439165	1.29271e-22
Arm fat mass	Sepsis || id:ieu-b-4980	486484	rs10756798	0.424712	0.0435584	1.83765e-22
Arm fat mass	Sepsis || id:ieu-b-4980	486484	rs1078455	0.433008	0.0438509	5.36769e-23
Arm fat mass	Sepsis || id:ieu-b-4980	486484	rs10799778	0.432766	0.043897	6.28811e-23
Arm fat mass	Sepsis || id:ieu-b-4980	486484	rs10820852	0.42917	0.0439071	1.44866e-22
Arm fat mass	Sepsis || id:ieu-b-4980	486484	rs10878349	0.433845	0.0437778	3.76098e-23
Arm fat mass	Sepsis || id:ieu-b-4980	486484	rs10915840	0.432493	0.0438731	6.34061e-23
Arm fat mass	Sepsis || id:ieu-b-4980	486484	rs10938398	0.428649	0.0440682	2.31412e-22
Arm fat mass	Sepsis || id:ieu-b-4980	486484	rs10998	0.429435	0.0440119	1.71753e-22
Arm fat mass	Sepsis || id:ieu-b-4980	486484	rs11012732	0.428532	0.0439502	1.83759e-22
Arm fat mass	Sepsis || id:ieu-b-4980	486484	rs11017772	0.430716	0.0439389	1.0971e-22
Arm fat mass	Sepsis || id:ieu-b-4980	486484	rs11030016	0.42995	0.0439502	1.33649e-22
Arm fat mass	Sepsis || id:ieu-b-4980	486484	rs11042030	0.43255	0.0439474	7.38827e-23
Arm fat mass	Sepsis || id:ieu-b-4980	486484	rs11057418	0.433886	0.0437278	3.32577e-23
Arm fat mass	Sepsis || id:ieu-b-4980	486484	rs11099020	0.432253	0.0439052	7.19434e-23
Arm fat mass	Sepsis || id:ieu-b-4980	486484	rs11105842	0.429357	0.0439175	1.42111e-22
Arm fat mass	Sepsis || id:ieu-b-4980	486484	rs11129446	0.429081	0.043889	1.42049e-22
Arm fat mass	Sepsis || id:ieu-b-4980	486484	rs11142756	0.428197	0.0438025	1.43249e-22
Arm fat mass	Sepsis || id:ieu-b-4980	486484	rs11150461	0.429622	0.0439191	1.3437e-22
Arm fat mass	Sepsis || id:ieu-b-4980	486484	rs11150745	0.43121	0.0439784	1.07119e-22
Arm fat mass	Sepsis || id:ieu-b-4980	486484	rs11165643	0.428777	0.0439766	1.84261e-22
Arm fat mass	Sepsis || id:ieu-b-4980	486484	rs111942358	0.43142	0.0439173	8.92218e-23
Arm fat mass	Sepsis || id:ieu-b-4980	486484	rs11218510	0.428919	0.043895	1.49276e-22
Arm fat mass	Sepsis || id:ieu-b-4980	486484	rs113079574	0.427917	0.0438169	1.57505e-22
Arm fat mass	Sepsis || id:ieu-b-4980	486484	rs113230003	0.43197	0.0439503	8.4784e-23
Arm fat mass	Sepsis || id:ieu-b-4980	486484	rs113603865	0.428771	0.0439218	1.6367e-22
Arm fat mass	Sepsis || id:ieu-b-4980	486484	rs113852095	0.429553	0.0439226	1.37527e-22
Arm fat mass	Sepsis || id:ieu-b-4980	486484	rs113866544	0.432855	0.043936	6.72329e-23
Arm fat mass	Sepsis || id:ieu-b-4980	486484	rs114263339	0.431508	0.0439299	8.995e-23
Arm fat mass	Sepsis || id:ieu-b-4980	486484	rs115056380	0.427488	0.0437372	1.45589e-22
Arm fat mass	Sepsis || id:ieu-b-4980	486484	rs11525873	0.431347	0.0439185	9.09518e-23
Arm fat mass	Sepsis || id:ieu-b-4980	486484	rs11538	0.428665	0.0438672	1.48661e-22
Arm fat mass	Sepsis || id:ieu-b-4980	486484	rs11664848	0.43442	0.0437045	2.78978e-23
Arm fat mass	Sepsis || id:ieu-b-4980	486484	rs11667638	0.430107	0.0439348	1.24717e-22
Arm fat mass	Sepsis || id:ieu-b-4980	486484	rs1167311	0.437653	0.0435764	9.82772e-24
Arm fat mass	Sepsis || id:ieu-b-4980	486484	rs11691869	0.427791	0.0439062	1.97095e-22
Arm fat mass	Sepsis || id:ieu-b-4980	486484	rs11709402	0.429727	0.043986	1.51995e-22
Arm fat mass	Sepsis || id:ieu-b-4980	486484	rs117176448	0.42997	0.0439334	1.28223e-22
Arm fat mass	Sepsis || id:ieu-b-4980	486484	rs11724750	0.42801	0.0438304	1.58904e-22
Arm fat mass	Sepsis || id:ieu-b-4980	486484	rs11757278	0.430822	0.0439397	1.07311e-22
Arm fat mass	Sepsis || id:ieu-b-4980	486484	rs11775287	0.431109	0.0439391	1.0046e-22
Arm fat mass	Sepsis || id:ieu-b-4980	486484	rs11781222	0.432809	0.0438834	6.0389e-23
Arm fat mass	Sepsis || id:ieu-b-4980	486484	rs11782074	0.432074	0.0439172	7.69303e-23
Arm fat mass	Sepsis || id:ieu-b-4980	486484	rs118136827	0.429294	0.0439058	1.40479e-22
Arm fat mass	Sepsis || id:ieu-b-4980	486484	rs1182199	0.432859	0.0438853	5.99724e-23
Arm fat mass	Sepsis || id:ieu-b-4980	486484	rs11842871	0.427654	0.0437472	1.43349e-22
Arm fat mass	Sepsis || id:ieu-b-4980	486484	rs12001437	0.429802	0.0439198	1.29225e-22
Arm fat mass	Sepsis || id:ieu-b-4980	486484	rs1205593	0.430769	0.0439378	1.08142e-22
Arm fat mass	Sepsis || id:ieu-b-4980	486484	rs12072739	0.430861	0.0439523	1.09365e-22
Arm fat mass	Sepsis || id:ieu-b-4980	486484	rs12088284	0.430074	0.0439296	1.24209e-22
Arm fat mass	Sepsis || id:ieu-b-4980	486484	rs1210223	0.431798	0.0438984	7.85566e-23
Arm fat mass	Sepsis || id:ieu-b-4980	486484	rs12140153	0.434299	0.0439126	4.59665e-23
Arm fat mass	Sepsis || id:ieu-b-4980	486484	rs12144626	0.433538	0.0438777	5.05317e-23
Arm fat mass	Sepsis || id:ieu-b-4980	486484	rs12259464	0.431151	0.0439313	9.78026e-23
Arm fat mass	Sepsis || id:ieu-b-4980	486484	rs1229984	0.430959	0.0439354	1.03056e-22
Arm fat mass	Sepsis || id:ieu-b-4980	486484	rs12300276	0.43015	0.0439447	1.26227e-22
Arm fat mass	Sepsis || id:ieu-b-4980	486484	rs12364470	0.431791	0.0439289	8.41923e-23
Arm fat mass	Sepsis || id:ieu-b-4980	486484	rs12427676	0.43284	0.0438336	5.36362e-23
Arm fat mass	Sepsis || id:ieu-b-4980	486484	rs12462975	0.43412	0.0438983	4.63691e-23
Arm fat mass	Sepsis || id:ieu-b-4980	486484	rs12477385	0.43032	0.0439344	1.18755e-22
Arm fat mass	Sepsis || id:ieu-b-4980	486484	rs12506689	0.427286	0.0438286	1.86247e-22
Arm fat mass	Sepsis || id:ieu-b-4980	486484	rs12515239	0.429824	0.0439169	1.27751e-22
Arm fat mass	Sepsis || id:ieu-b-4980	486484	rs12659431	0.429242	0.0439077	1.42716e-22
Arm fat mass	Sepsis || id:ieu-b-4980	486484	rs12679106	0.430321	0.0439863	1.33118e-22
Arm fat mass	Sepsis || id:ieu-b-4980	486484	rs12705985	0.430338	0.0439345	1.18318e-22
Arm fat mass	Sepsis || id:ieu-b-4980	486484	rs12799687	0.433266	0.0437677	4.19553e-23
Arm fat mass	Sepsis || id:ieu-b-4980	486484	rs1286058	0.431705	0.0439051	8.14016e-23
Arm fat mass	Sepsis || id:ieu-b-4980	486484	rs12881629	0.428199	0.043825	1.50483e-22
Arm fat mass	Sepsis || id:ieu-b-4980	486484	rs12883788	0.426075	0.0437951	2.27207e-22
Arm fat mass	Sepsis || id:ieu-b-4980	486484	rs12885458	0.430572	0.0439519	1.16616e-22
Arm fat mass	Sepsis || id:ieu-b-4980	486484	rs12956148	0.430546	0.0439438	1.15228e-22
Arm fat mass	Sepsis || id:ieu-b-4980	486484	rs1296328	0.432556	0.0439327	7.1406e-23
Arm fat mass	Sepsis || id:ieu-b-4980	486484	rs12993643	0.432327	0.0438722	6.57161e-23
Arm fat mass	Sepsis || id:ieu-b-4980	486484	rs13033310	0.429338	0.0438942	1.35598e-22
Arm fat mass	Sepsis || id:ieu-b-4980	486484	rs13097918	0.431177	0.043934	9.78177e-23
Arm fat mass	Sepsis || id:ieu-b-4980	486484	rs13107325	0.434981	0.0438985	3.81198e-23
Arm fat mass	Sepsis || id:ieu-b-4980	486484	rs13156484	0.429087	0.0439233	1.52956e-22
Arm fat mass	Sepsis || id:ieu-b-4980	486484	rs13218383	0.431844	0.0439256	8.25758e-23
Arm fat mass	Sepsis || id:ieu-b-4980	486484	rs13252030	0.430083	0.043927	1.23256e-22
Arm fat mass	Sepsis || id:ieu-b-4980	486484	rs13292699	0.43438	0.0439181	4.56971e-23
Arm fat mass	Sepsis || id:ieu-b-4980	486484	rs1329733	0.432304	0.0439027	7.07191e-23
Arm fat mass	Sepsis || id:ieu-b-4980	486484	rs1330199	0.430143	0.0439261	1.21373e-22
Arm fat mass	Sepsis || id:ieu-b-4980	486484	rs13317303	0.431059	0.0439279	9.91208e-23
Arm fat mass	Sepsis || id:ieu-b-4980	486484	rs1336486	0.43117	0.0439446	1.00282e-22
Arm fat mass	Sepsis || id:ieu-b-4980	486484	rs13375176	0.432382	0.0438644	6.37882e-23
Arm fat mass	Sepsis || id:ieu-b-4980	486484	rs13389219	0.436392	0.0435527	1.24703e-23
Arm fat mass	Sepsis || id:ieu-b-4980	486484	rs13427822	0.430121	0.0439382	1.25264e-22
Arm fat mass	Sepsis || id:ieu-b-4980	486484	rs1357079	0.427512	0.0438548	1.87488e-22
Arm fat mass	Sepsis || id:ieu-b-4980	486484	rs1383723	0.430472	0.043934	1.14643e-22
Arm fat mass	Sepsis || id:ieu-b-4980	486484	rs139911	0.43242	0.0438714	6.42348e-23
Arm fat mass	Sepsis || id:ieu-b-4980	486484	rs1436348	0.430683	0.0439488	1.12989e-22
Arm fat mass	Sepsis || id:ieu-b-4980	486484	rs1441264	0.43323	0.0439001	5.69919e-23
Arm fat mass	Sepsis || id:ieu-b-4980	486484	rs1446585	0.428916	0.043882	1.45152e-22
Arm fat mass	Sepsis || id:ieu-b-4980	486484	rs145350287	0.430764	0.043963	1.14452e-22
Arm fat mass	Sepsis || id:ieu-b-4980	486484	rs1458156	0.433424	0.0438416	4.78102e-23
Arm fat mass	Sepsis || id:ieu-b-4980	486484	rs1459190	0.430994	0.0439432	1.04019e-22
Arm fat mass	Sepsis || id:ieu-b-4980	486484	rs1470705	0.429325	0.0439013	1.38126e-22
Arm fat mass	Sepsis || id:ieu-b-4980	486484	rs1471740	0.434299	0.0436892	2.7702e-23
Arm fat mass	Sepsis || id:ieu-b-4980	486484	rs1503526	0.430443	0.0439527	1.20285e-22
Arm fat mass	Sepsis || id:ieu-b-4980	486484	rs1522569	0.432566	0.0438443	5.84663e-23
Arm fat mass	Sepsis || id:ieu-b-4980	486484	rs1554654	0.429929	0.0439298	1.28379e-22
Arm fat mass	Sepsis || id:ieu-b-4980	486484	rs1657930	0.42908	0.0438903	1.4245e-22
Arm fat mass	Sepsis || id:ieu-b-4980	486484	rs168144	0.432689	0.0438455	5.70205e-23
Arm fat mass	Sepsis || id:ieu-b-4980	486484	rs16824376	0.432223	0.0438725	6.73207e-23
Arm fat mass	Sepsis || id:ieu-b-4980	486484	rs16868443	0.429956	0.0439331	1.28548e-22
Arm fat mass	Sepsis || id:ieu-b-4980	486484	rs16916303	0.430197	0.0439312	1.21239e-22
Arm fat mass	Sepsis || id:ieu-b-4980	486484	rs17149254	0.430029	0.0439511	1.31556e-22
Arm fat mass	Sepsis || id:ieu-b-4980	486484	rs17399739	0.429266	0.0439093	1.42463e-22
Arm fat mass	Sepsis || id:ieu-b-4980	486484	rs17668356	0.430026	0.0439543	1.32557e-22
Arm fat mass	Sepsis || id:ieu-b-4980	486484	rs17770336	0.431552	0.0440042	1.04973e-22
Arm fat mass	Sepsis || id:ieu-b-4980	486484	rs1778830	0.432194	0.0438851	6.9704e-23
Arm fat mass	Sepsis || id:ieu-b-4980	486484	rs1782508	0.427377	0.0437841	1.6549e-22
Arm fat mass	Sepsis || id:ieu-b-4980	486484	rs1801282	0.432702	0.0439279	6.83521e-23
Arm fat mass	Sepsis || id:ieu-b-4980	486484	rs1813039	0.430004	0.0439267	1.25364e-22
Arm fat mass	Sepsis || id:ieu-b-4980	486484	rs1840126	0.431948	0.0438957	7.54613e-23
Arm fat mass	Sepsis || id:ieu-b-4980	486484	rs1871360	0.434006	0.0437043	3.06668e-23
Arm fat mass	Sepsis || id:ieu-b-4980	486484	rs1883711	0.432062	0.043898	7.39205e-23
Arm fat mass	Sepsis || id:ieu-b-4980	486484	rs1884389	0.431362	0.0439194	9.08239e-23
Arm fat mass	Sepsis || id:ieu-b-4980	486484	rs194656	0.430838	0.0439319	1.05099e-22
Arm fat mass	Sepsis || id:ieu-b-4980	486484	rs1967772	0.433625	0.0438455	4.60794e-23
Arm fat mass	Sepsis || id:ieu-b-4980	486484	rs2051559	0.427505	0.0437098	1.36494e-22
Arm fat mass	Sepsis || id:ieu-b-4980	486484	rs2052607	0.431889	0.0439493	8.61671e-23
Arm fat mass	Sepsis || id:ieu-b-4980	486484	rs2075466	0.430787	0.0439354	1.07144e-22
Arm fat mass	Sepsis || id:ieu-b-4980	486484	rs2095484	0.431745	0.0439025	8.02217e-23
Arm fat mass	Sepsis || id:ieu-b-4980	486484	rs2126320	0.433402	0.0438207	4.58458e-23
Arm fat mass	Sepsis || id:ieu-b-4980	486484	rs2133561	0.429477	0.0439545	1.50027e-22
Arm fat mass	Sepsis || id:ieu-b-4980	486484	rs213518	0.430828	0.0439416	1.07601e-22
Arm fat mass	Sepsis || id:ieu-b-4980	486484	rs2135877	0.433595	0.0437764	3.96829e-23
Arm fat mass	Sepsis || id:ieu-b-4980	486484	rs215634	0.429824	0.0439449	1.35914e-22
Arm fat mass	Sepsis || id:ieu-b-4980	486484	rs217672	0.429298	0.0439341	1.49351e-22
Arm fat mass	Sepsis || id:ieu-b-4980	486484	rs2192649	0.43132	0.0439238	9.25891e-23
Arm fat mass	Sepsis || id:ieu-b-4980	486484	rs2216931	0.427695	0.0438629	1.83135e-22
Arm fat mass	Sepsis || id:ieu-b-4980	486484	rs2237025	0.431913	0.0439071	7.80211e-23
Arm fat mass	Sepsis || id:ieu-b-4980	486484	rs2253310	0.427275	0.0439018	2.19129e-22
Arm fat mass	Sepsis || id:ieu-b-4980	486484	rs2267373	0.43125	0.0439493	9.95229e-23
Arm fat mass	Sepsis || id:ieu-b-4980	486484	rs2272168	0.431046	0.0439447	1.03153e-22
Arm fat mass	Sepsis || id:ieu-b-4980	486484	rs2289379	0.432179	0.0438985	7.20661e-23
Arm fat mass	Sepsis || id:ieu-b-4980	486484	rs2306593	0.427456	0.0438441	1.85462e-22
Arm fat mass	Sepsis || id:ieu-b-4980	486484	rs2307111	0.433413	0.0440317	7.33502e-23
Arm fat mass	Sepsis || id:ieu-b-4980	486484	rs2312193	0.429748	0.0439797	1.49215e-22
Arm fat mass	Sepsis || id:ieu-b-4980	486484	rs2417084	0.427846	0.0438895	1.87667e-22
Arm fat mass	Sepsis || id:ieu-b-4980	486484	rs2439823	0.428714	0.0439531	1.77507e-22
Arm fat mass	Sepsis || id:ieu-b-4980	486484	rs2460	0.430334	0.0439358	1.18754e-22
Arm fat mass	Sepsis || id:ieu-b-4980	486484	rs2494196	0.431248	0.0439614	1.02294e-22
Arm fat mass	Sepsis || id:ieu-b-4980	486484	rs2499468	0.430539	0.0439506	1.1718e-22
Arm fat mass	Sepsis || id:ieu-b-4980	486484	rs2507909	0.430767	0.0439353	1.07609e-22
Arm fat mass	Sepsis || id:ieu-b-4980	486484	rs252749	0.431959	0.0439332	8.1834e-23
Arm fat mass	Sepsis || id:ieu-b-4980	486484	rs2528544	0.430202	0.0439303	1.20861e-22
Arm fat mass	Sepsis || id:ieu-b-4980	486484	rs2568958	0.432224	0.0439764	8.48488e-23
Arm fat mass	Sepsis || id:ieu-b-4980	486484	rs2618039	0.429207	0.0439059	1.43286e-22
Arm fat mass	Sepsis || id:ieu-b-4980	486484	rs2678204	0.426648	0.0439114	2.57438e-22
Arm fat mass	Sepsis || id:ieu-b-4980	486484	rs2731238	0.432354	0.0438726	6.53706e-23
Arm fat mass	Sepsis || id:ieu-b-4980	486484	rs273505	0.427556	0.0438984	2.04205e-22
Arm fat mass	Sepsis || id:ieu-b-4980	486484	rs2744956	0.42845	0.0440746	2.4535e-22
Arm fat mass	Sepsis || id:ieu-b-4980	486484	rs28350	0.431666	0.0439333	8.74501e-23
Arm fat mass	Sepsis || id:ieu-b-4980	486484	rs28366156	0.427737	0.0439	1.96793e-22
Arm fat mass	Sepsis || id:ieu-b-4980	486484	rs2846139	0.432751	0.0438825	6.10881e-23
Arm fat mass	Sepsis || id:ieu-b-4980	486484	rs2861685	0.432096	0.0439393	8.04221e-23
Arm fat mass	Sepsis || id:ieu-b-4980	486484	rs286535	0.432458	0.0438714	6.36761e-23
Arm fat mass	Sepsis || id:ieu-b-4980	486484	rs28670671	0.431902	0.0438943	7.60158e-23
Arm fat mass	Sepsis || id:ieu-b-4980	486484	rs28696937	0.432955	0.0438149	5.00926e-23
Arm fat mass	Sepsis || id:ieu-b-4980	486484	rs28711392	0.43017	0.0439549	1.2852e-22
Arm fat mass	Sepsis || id:ieu-b-4980	486484	rs28826668	0.430861	0.0439326	1.04696e-22
Arm fat mass	Sepsis || id:ieu-b-4980	486484	rs2903738	0.430503	0.0439319	1.13338e-22
Arm fat mass	Sepsis || id:ieu-b-4980	486484	rs2917677	0.425219	0.0437927	2.73833e-22
Arm fat mass	Sepsis || id:ieu-b-4980	486484	rs2930227	0.432476	0.043859	6.16816e-23
Arm fat mass	Sepsis || id:ieu-b-4980	486484	rs2954021	0.43462	0.0437759	3.13572e-23
Arm fat mass	Sepsis || id:ieu-b-4980	486484	rs3113509	0.431565	0.0439323	8.92544e-23
Arm fat mass	Sepsis || id:ieu-b-4980	486484	rs329118	0.425273	0.043566	1.646e-22
Arm fat mass	Sepsis || id:ieu-b-4980	486484	rs34045288	0.428592	0.0439704	1.89485e-22
Arm fat mass	Sepsis || id:ieu-b-4980	486484	rs34215484	0.431482	0.0439164	8.77935e-23
Arm fat mass	Sepsis || id:ieu-b-4980	486484	rs34234296	0.426359	0.0437026	1.74023e-22
Arm fat mass	Sepsis || id:ieu-b-4980	486484	rs34292685	0.432185	0.0439243	7.62144e-23
Arm fat mass	Sepsis || id:ieu-b-4980	486484	rs34483452	0.426479	0.0439159	2.70017e-22
Arm fat mass	Sepsis || id:ieu-b-4980	486484	rs34517439	0.425015	0.0439803	4.2987e-22
Arm fat mass	Sepsis || id:ieu-b-4980	486484	rs34571768	0.430796	0.0439305	1.05785e-22
Arm fat mass	Sepsis || id:ieu-b-4980	486484	rs34769775	0.429251	0.0439215	1.46808e-22
Arm fat mass	Sepsis || id:ieu-b-4980	486484	rs34811474	0.431041	0.0439702	1.09275e-22
Arm fat mass	Sepsis || id:ieu-b-4980	486484	rs34882821	0.428659	0.0438465	1.42253e-22
Arm fat mass	Sepsis || id:ieu-b-4980	486484	rs34930419	0.434069	0.04376	3.4311e-23
Arm fat mass	Sepsis || id:ieu-b-4980	486484	rs35154326	0.430897	0.0439455	1.06878e-22
Arm fat mass	Sepsis || id:ieu-b-4980	486484	rs35375873	0.428469	0.0438429	1.47291e-22
Arm fat mass	Sepsis || id:ieu-b-4980	486484	rs35537311	0.430472	0.0439347	1.14844e-22
Arm fat mass	Sepsis || id:ieu-b-4980	486484	rs35697691	0.432177	0.0439181	7.53264e-23
Arm fat mass	Sepsis || id:ieu-b-4980	486484	rs35882248	0.428293	0.0439105	1.77734e-22
Arm fat mass	Sepsis || id:ieu-b-4980	486484	rs35949039	0.42875	0.0438636	1.44709e-22
Arm fat mass	Sepsis || id:ieu-b-4980	486484	rs36007635	0.430793	0.0439411	1.08356e-22
Arm fat mass	Sepsis || id:ieu-b-4980	486484	rs361222	0.430951	0.0439286	1.0169e-22
Arm fat mass	Sepsis || id:ieu-b-4980	486484	rs3729793	0.430981	0.0439299	1.01307e-22
Arm fat mass	Sepsis || id:ieu-b-4980	486484	rs3730071	0.431328	0.0439289	9.34684e-23
Arm fat mass	Sepsis || id:ieu-b-4980	486484	rs3739514	0.428484	0.0438511	1.49479e-22
Arm fat mass	Sepsis || id:ieu-b-4980	486484	rs3759094	0.426789	0.0437423	1.72375e-22
Arm fat mass	Sepsis || id:ieu-b-4980	486484	rs3766823	0.42877	0.0438928	1.53592e-22
Arm fat mass	Sepsis || id:ieu-b-4980	486484	rs3770821	0.430385	0.0439578	1.23216e-22
Arm fat mass	Sepsis || id:ieu-b-4980	486484	rs3784710	0.432203	0.0440221	9.43286e-23
Arm fat mass	Sepsis || id:ieu-b-4980	486484	rs3803286	0.426368	0.0437619	1.97818e-22
Arm fat mass	Sepsis || id:ieu-b-4980	486484	rs3807566	0.429983	0.0439373	1.28935e-22
Arm fat mass	Sepsis || id:ieu-b-4980	486484	rs3814883	0.43104	0.0440483	1.29797e-22
Arm fat mass	Sepsis || id:ieu-b-4980	486484	rs3826408	0.430944	0.0439409	1.04675e-22
Arm fat mass	Sepsis || id:ieu-b-4980	486484	rs3845344	0.427437	0.0438363	1.83105e-22
Arm fat mass	Sepsis || id:ieu-b-4980	486484	rs3848453	0.430547	0.0439311	1.12044e-22
Arm fat mass	Sepsis || id:ieu-b-4980	486484	rs3892367	0.42993	0.0439492	1.33952e-22
Arm fat mass	Sepsis || id:ieu-b-4980	486484	rs3902951	0.428699	0.0438599	1.45188e-22
Arm fat mass	Sepsis || id:ieu-b-4980	486484	rs3935190	0.429056	0.0439302	1.56377e-22
Arm fat mass	Sepsis || id:ieu-b-4980	486484	rs394608	0.430207	0.0439712	1.32116e-22
Arm fat mass	Sepsis || id:ieu-b-4980	486484	rs396354	0.4308	0.0439422	1.08443e-22
Arm fat mass	Sepsis || id:ieu-b-4980	486484	rs40071	0.433328	0.0438806	5.33382e-23
Arm fat mass	Sepsis || id:ieu-b-4980	486484	rs4055791	0.432167	0.0439294	7.74246e-23
Arm fat mass	Sepsis || id:ieu-b-4980	486484	rs4088476	0.429678	0.043914	1.31178e-22
Arm fat mass	Sepsis || id:ieu-b-4980	486484	rs4123668	0.430771	0.0439401	1.0864e-22
Arm fat mass	Sepsis || id:ieu-b-4980	486484	rs41279738	0.429783	0.0440125	1.59082e-22
Arm fat mass	Sepsis || id:ieu-b-4980	486484	rs4261944	0.431413	0.0439183	8.95478e-23
Arm fat mass	Sepsis || id:ieu-b-4980	486484	rs429343	0.426993	0.0437986	1.86289e-22
Arm fat mass	Sepsis || id:ieu-b-4980	486484	rs429358	0.435015	0.0438193	3.16134e-23
Arm fat mass	Sepsis || id:ieu-b-4980	486484	rs4294654	0.43171	0.0439152	8.31748e-23
Arm fat mass	Sepsis || id:ieu-b-4980	486484	rs4307239	0.432336	0.0438657	6.46353e-23
Arm fat mass	Sepsis || id:ieu-b-4980	486484	rs4377779	0.429375	0.0439315	1.45982e-22
Arm fat mass	Sepsis || id:ieu-b-4980	486484	rs4397962	0.433253	0.0437774	4.3015e-23
Arm fat mass	Sepsis || id:ieu-b-4980	486484	rs4411908	0.429803	0.043923	1.30114e-22
Arm fat mass	Sepsis || id:ieu-b-4980	486484	rs4419475	0.429487	0.0439143	1.37081e-22
Arm fat mass	Sepsis || id:ieu-b-4980	486484	rs4430672	0.428753	0.0438558	1.42159e-22
Arm fat mass	Sepsis || id:ieu-b-4980	486484	rs4456769	0.431414	0.043946	9.52274e-23
Arm fat mass	Sepsis || id:ieu-b-4980	486484	rs4482463	0.429945	0.0439612	1.37057e-22
Arm fat mass	Sepsis || id:ieu-b-4980	486484	rs4502882	0.431018	0.0439341	1.01406e-22
Arm fat mass	Sepsis || id:ieu-b-4980	486484	rs4605363	0.426729	0.043741	1.74176e-22
Arm fat mass	Sepsis || id:ieu-b-4980	486484	rs4658403	0.430696	0.0439412	1.10752e-22
Arm fat mass	Sepsis || id:ieu-b-4980	486484	rs4671328	0.435205	0.0438374	3.15411e-23
Arm fat mass	Sepsis || id:ieu-b-4980	486484	rs4672338	0.430291	0.043929	1.18125e-22
Arm fat mass	Sepsis || id:ieu-b-4980	486484	rs4718964	0.429848	0.043937	1.32831e-22
Arm fat mass	Sepsis || id:ieu-b-4980	486484	rs4722398	0.431067	0.0439437	1.0246e-22
Arm fat mass	Sepsis || id:ieu-b-4980	486484	rs4725984	0.429836	0.0439464	1.35989e-22
Arm fat mass	Sepsis || id:ieu-b-4980	486484	rs4790841	0.431107	0.0439902	1.12519e-22
Arm fat mass	Sepsis || id:ieu-b-4980	486484	rs4800191	0.431381	0.043917	8.99377e-23
Arm fat mass	Sepsis || id:ieu-b-4980	486484	rs4858940	0.42824	0.0438836	1.69569e-22
Arm fat mass	Sepsis || id:ieu-b-4980	486484	rs4870057	0.431148	0.043924	9.62856e-23
Arm fat mass	Sepsis || id:ieu-b-4980	486484	rs4876611	0.4249	0.0437904	2.92653e-22
Arm fat mass	Sepsis || id:ieu-b-4980	486484	rs4880341	0.429622	0.0439287	1.37236e-22
Arm fat mass	Sepsis || id:ieu-b-4980	486484	rs4900590	0.430176	0.043936	1.23111e-22
Arm fat mass	Sepsis || id:ieu-b-4980	486484	rs4908672	0.431222	0.0439253	9.49736e-23
Arm fat mass	Sepsis || id:ieu-b-4980	486484	rs4936175	0.430167	0.0439322	1.22329e-22
Arm fat mass	Sepsis || id:ieu-b-4980	486484	rs4953424	0.432244	0.0438878	6.93372e-23
Arm fat mass	Sepsis || id:ieu-b-4980	486484	rs4958702	0.42982	0.0439424	1.35288e-22
Arm fat mass	Sepsis || id:ieu-b-4980	486484	rs4982753	0.428352	0.0438295	1.46842e-22
Arm fat mass	Sepsis || id:ieu-b-4980	486484	rs543874	0.429242	0.0442367	2.91928e-22
Arm fat mass	Sepsis || id:ieu-b-4980	486484	rs55707359	0.431527	0.0439238	8.83659e-23
Arm fat mass	Sepsis || id:ieu-b-4980	486484	rs55726687	0.429999	0.043986	1.43008e-22
Arm fat mass	Sepsis || id:ieu-b-4980	486484	rs55938344	0.428131	0.0438483	1.60826e-22
Arm fat mass	Sepsis || id:ieu-b-4980	486484	rs56094641	0.43423	0.0448549	3.63995e-22
Arm fat mass	Sepsis || id:ieu-b-4980	486484	rs56102300	0.43208	0.0438801	7.07422e-23
Arm fat mass	Sepsis || id:ieu-b-4980	486484	rs56172794	0.433731	0.0437774	3.85631e-23
Arm fat mass	Sepsis || id:ieu-b-4980	486484	rs56187939	0.431291	0.0439232	9.30579e-23
Arm fat mass	Sepsis || id:ieu-b-4980	486484	rs56356382	0.430039	0.0439432	1.29011e-22
Arm fat mass	Sepsis || id:ieu-b-4980	486484	rs56374036	0.42995	0.0439288	1.27488e-22
Arm fat mass	Sepsis || id:ieu-b-4980	486484	rs57636386	0.430622	0.044013	1.31954e-22
Arm fat mass	Sepsis || id:ieu-b-4980	486484	rs585066	0.428024	0.0438119	1.52083e-22
Arm fat mass	Sepsis || id:ieu-b-4980	486484	rs587271	0.428811	0.0438752	1.46415e-22
Arm fat mass	Sepsis || id:ieu-b-4980	486484	rs58862095	0.429042	0.0439693	1.70876e-22
Arm fat mass	Sepsis || id:ieu-b-4980	486484	rs59237168	0.427532	0.0437781	1.5772e-22
Arm fat mass	Sepsis || id:ieu-b-4980	486484	rs6058209	0.42904	0.0439119	1.50744e-22
Arm fat mass	Sepsis || id:ieu-b-4980	486484	rs6069037	0.432989	0.0438053	4.86503e-23
Arm fat mass	Sepsis || id:ieu-b-4980	486484	rs61754230	0.432113	0.0438951	7.2601e-23
Arm fat mass	Sepsis || id:ieu-b-4980	486484	rs61791109	0.429233	0.0439416	1.54074e-22
Arm fat mass	Sepsis || id:ieu-b-4980	486484	rs61813324	0.430639	0.0439818	1.22716e-22
Arm fat mass	Sepsis || id:ieu-b-4980	486484	rs61828088	0.429125	0.0438842	1.39154e-22
Arm fat mass	Sepsis || id:ieu-b-4980	486484	rs61871615	0.435127	0.0437048	2.37311e-23
Arm fat mass	Sepsis || id:ieu-b-4980	486484	rs61903695	0.431475	0.0439303	9.0699e-23
Arm fat mass	Sepsis || id:ieu-b-4980	486484	rs61969510	0.431179	0.0439461	1.0043e-22
Arm fat mass	Sepsis || id:ieu-b-4980	486484	rs61983990	0.429167	0.043899	1.42392e-22
Arm fat mass	Sepsis || id:ieu-b-4980	486484	rs62107261	0.429216	0.0442083	2.76182e-22
Arm fat mass	Sepsis || id:ieu-b-4980	486484	rs62246311	0.429662	0.0439375	1.38655e-22
Arm fat mass	Sepsis || id:ieu-b-4980	486484	rs62379271	0.431671	0.043906	8.22045e-23
Arm fat mass	Sepsis || id:ieu-b-4980	486484	rs62396185	0.432544	0.0440178	8.65184e-23
Arm fat mass	Sepsis || id:ieu-b-4980	486484	rs62407565	0.432751	0.0438601	5.80866e-23
Arm fat mass	Sepsis || id:ieu-b-4980	486484	rs62425398	0.430871	0.0439321	1.0435e-22
Arm fat mass	Sepsis || id:ieu-b-4980	486484	rs62489440	0.430312	0.0439338	1.18819e-22
Arm fat mass	Sepsis || id:ieu-b-4980	486484	rs6429425	0.432324	0.0438748	6.61449e-23
Arm fat mass	Sepsis || id:ieu-b-4980	486484	rs6443750	0.431299	0.0439211	9.24712e-23
Arm fat mass	Sepsis || id:ieu-b-4980	486484	rs6480794	0.42984	0.0439195	1.28045e-22
Arm fat mass	Sepsis || id:ieu-b-4980	486484	rs6507720	0.429575	0.0440127	1.66744e-22
Arm fat mass	Sepsis || id:ieu-b-4980	486484	rs6536575	0.433075	0.0438147	4.87229e-23
Arm fat mass	Sepsis || id:ieu-b-4980	486484	rs6545714	0.425621	0.0438202	2.65688e-22
Arm fat mass	Sepsis || id:ieu-b-4980	486484	rs6567160	0.443294	0.0441309	9.66649e-24
Arm fat mass	Sepsis || id:ieu-b-4980	486484	rs6575340	0.427608	0.0439126	2.08206e-22
Arm fat mass	Sepsis || id:ieu-b-4980	486484	rs6601527	0.427002	0.0438208	1.95148e-22
Arm fat mass	Sepsis || id:ieu-b-4980	486484	rs66679256	0.433501	0.0438999	5.35517e-23
Arm fat mass	Sepsis || id:ieu-b-4980	486484	rs6744646	0.417369	0.0439362	2.11004e-21
Arm fat mass	Sepsis || id:ieu-b-4980	486484	rs67560975	0.431344	0.0439253	9.23899e-23
Arm fat mass	Sepsis || id:ieu-b-4980	486484	rs67609008	0.428686	0.0439043	1.60507e-22
Arm fat mass	Sepsis || id:ieu-b-4980	486484	rs6769617	0.431439	0.0439274	9.08705e-23
Arm fat mass	Sepsis || id:ieu-b-4980	486484	rs6774894	0.429059	0.0439056	1.48034e-22
Arm fat mass	Sepsis || id:ieu-b-4980	486484	rs67807996	0.431319	0.0439576	9.98241e-23
Arm fat mass	Sepsis || id:ieu-b-4980	486484	rs6782714	0.42976	0.0439195	1.30359e-22
Arm fat mass	Sepsis || id:ieu-b-4980	486484	rs6790206	0.430046	0.0439297	1.2502e-22
Arm fat mass	Sepsis || id:ieu-b-4980	486484	rs6840236	0.429796	0.0439242	1.30675e-22
Arm fat mass	Sepsis || id:ieu-b-4980	486484	rs6938973	0.429411	0.0439558	1.52711e-22
Arm fat mass	Sepsis || id:ieu-b-4980	486484	rs6954290	0.430157	0.0439367	1.23831e-22
Arm fat mass	Sepsis || id:ieu-b-4980	486484	rs6973700	0.432517	0.0438801	6.40571e-23
Arm fat mass	Sepsis || id:ieu-b-4980	486484	rs698147	0.428569	0.0438628	1.50454e-22
Arm fat mass	Sepsis || id:ieu-b-4980	486484	rs7027304	0.429174	0.0439184	1.48366e-22
Arm fat mass	Sepsis || id:ieu-b-4980	486484	rs7034554	0.431001	0.0439389	1.02868e-22
Arm fat mass	Sepsis || id:ieu-b-4980	486484	rs7038943	0.430713	0.0439479	1.11999e-22
Arm fat mass	Sepsis || id:ieu-b-4980	486484	rs704061	0.427642	0.0438971	1.99777e-22
Arm fat mass	Sepsis || id:ieu-b-4980	486484	rs7070670	0.432489	0.0438691	6.29103e-23
Arm fat mass	Sepsis || id:ieu-b-4980	486484	rs7124681	0.440292	0.0436428	6.20834e-24
Arm fat mass	Sepsis || id:ieu-b-4980	486484	rs7132908	0.437686	0.043919	2.15221e-23
Arm fat mass	Sepsis || id:ieu-b-4980	486484	rs713763	0.432015	0.0439081	7.64089e-23
Arm fat mass	Sepsis || id:ieu-b-4980	486484	rs7138383	0.42884	0.0439095	1.5685e-22
Arm fat mass	Sepsis || id:ieu-b-4980	486484	rs7171864	0.429296	0.043935	1.49719e-22
Arm fat mass	Sepsis || id:ieu-b-4980	486484	rs719802	0.430819	0.0439443	1.08473e-22
Arm fat mass	Sepsis || id:ieu-b-4980	486484	rs7201895	0.42835	0.043877	1.63071e-22
Arm fat mass	Sepsis || id:ieu-b-4980	486484	rs7218014	0.433255	0.0439285	6.03787e-23
Arm fat mass	Sepsis || id:ieu-b-4980	486484	rs7250833	0.434349	0.0437926	3.46576e-23
Arm fat mass	Sepsis || id:ieu-b-4980	486484	rs7259070	0.42941	0.0439676	1.56753e-22
Arm fat mass	Sepsis || id:ieu-b-4980	486484	rs725959	0.433272	0.0437774	4.28201e-23
Arm fat mass	Sepsis || id:ieu-b-4980	486484	rs72634826	0.425601	0.0436817	1.97174e-22
Arm fat mass	Sepsis || id:ieu-b-4980	486484	rs72665129	0.428521	0.0438654	1.52975e-22
Arm fat mass	Sepsis || id:ieu-b-4980	486484	rs72757416	0.430664	0.0439355	1.10166e-22
Arm fat mass	Sepsis || id:ieu-b-4980	486484	rs72767957	0.429192	0.0439199	1.48259e-22
Arm fat mass	Sepsis || id:ieu-b-4980	486484	rs72868406	0.43177	0.0439008	7.94709e-23
Arm fat mass	Sepsis || id:ieu-b-4980	486484	rs72892910	0.434176	0.0440216	6.03555e-23
Arm fat mass	Sepsis || id:ieu-b-4980	486484	rs73052033	0.431348	0.0439807	1.04354e-22
Arm fat mass	Sepsis || id:ieu-b-4980	486484	rs73142879	0.427999	0.0439517	2.07713e-22
Arm fat mass	Sepsis || id:ieu-b-4980	486484	rs73213484	0.432293	0.0439364	7.64174e-23
Arm fat mass	Sepsis || id:ieu-b-4980	486484	rs73985439	0.431273	0.043931	9.50787e-23
Arm fat mass	Sepsis || id:ieu-b-4980	486484	rs7442885	0.43003	0.0439735	1.38156e-22
Arm fat mass	Sepsis || id:ieu-b-4980	486484	rs7498665	0.425119	0.0440169	4.54278e-22
Arm fat mass	Sepsis || id:ieu-b-4980	486484	rs7516554	0.432645	0.0438467	5.7746e-23
Arm fat mass	Sepsis || id:ieu-b-4980	486484	rs7519259	0.428397	0.0438803	1.62509e-22
Arm fat mass	Sepsis || id:ieu-b-4980	486484	rs7537581	0.433902	0.0437493	3.4793e-23
Arm fat mass	Sepsis || id:ieu-b-4980	486484	rs7539903	0.431466	0.0439293	9.06718e-23
Arm fat mass	Sepsis || id:ieu-b-4980	486484	rs754635	0.431606	0.0439357	8.91256e-23
Arm fat mass	Sepsis || id:ieu-b-4980	486484	rs7561278	0.433646	0.0438002	4.14026e-23
Arm fat mass	Sepsis || id:ieu-b-4980	486484	rs756717	0.433962	0.0437899	3.76295e-23
Arm fat mass	Sepsis || id:ieu-b-4980	486484	rs7568059	0.430146	0.0439287	1.21975e-22
Arm fat mass	Sepsis || id:ieu-b-4980	486484	rs7571496	0.428523	0.043844	1.45834e-22
Arm fat mass	Sepsis || id:ieu-b-4980	486484	rs765876	0.433098	0.0438501	5.24982e-23
Arm fat mass	Sepsis || id:ieu-b-4980	486484	rs76702514	0.430123	0.0439364	1.2469e-22
Arm fat mass	Sepsis || id:ieu-b-4980	486484	rs7683836	0.431414	0.0439237	9.06059e-23
Arm fat mass	Sepsis || id:ieu-b-4980	486484	rs7707394	0.433325	0.0439102	5.70466e-23
Arm fat mass	Sepsis || id:ieu-b-4980	486484	rs7730898	0.43146	0.0439612	9.7472e-23
Arm fat mass	Sepsis || id:ieu-b-4980	486484	rs7761673	0.431186	0.043925	9.56821e-23
Arm fat mass	Sepsis || id:ieu-b-4980	486484	rs7762794	0.434003	0.0437151	3.14511e-23
Arm fat mass	Sepsis || id:ieu-b-4980	486484	rs7776021	0.431134	0.0439308	9.80617e-23
Arm fat mass	Sepsis || id:ieu-b-4980	486484	rs77927866	0.431075	0.0439294	9.90867e-23
Arm fat mass	Sepsis || id:ieu-b-4980	486484	rs7817485	0.432319	0.0438635	6.45584e-23
Arm fat mass	Sepsis || id:ieu-b-4980	486484	rs7819514	0.432116	0.0438787	6.99439e-23
Arm fat mass	Sepsis || id:ieu-b-4980	486484	rs7828631	0.429004	0.0438737	1.39736e-22
Arm fat mass	Sepsis || id:ieu-b-4980	486484	rs784257	0.427563	0.0437165	1.36712e-22
Arm fat mass	Sepsis || id:ieu-b-4980	486484	rs7893571	0.426789	0.0437157	1.62564e-22
Arm fat mass	Sepsis || id:ieu-b-4980	486484	rs7944782	0.430169	0.0439579	1.29388e-22
Arm fat mass	Sepsis || id:ieu-b-4980	486484	rs7946756	0.429325	0.0438992	1.37492e-22
Arm fat mass	Sepsis || id:ieu-b-4980	486484	rs79518326	0.431364	0.0439373	9.44615e-23
Arm fat mass	Sepsis || id:ieu-b-4980	486484	rs79780963	0.428653	0.0438706	1.50203e-22
Arm fat mass	Sepsis || id:ieu-b-4980	486484	rs801738	0.431236	0.0439558	1.01294e-22
Arm fat mass	Sepsis || id:ieu-b-4980	486484	rs8076669	0.428235	0.0438477	1.56886e-22
Arm fat mass	Sepsis || id:ieu-b-4980	486484	rs8093356	0.429829	0.0439285	1.30921e-22
Arm fat mass	Sepsis || id:ieu-b-4980	486484	rs8096564	0.431415	0.0439328	9.24395e-23
Arm fat mass	Sepsis || id:ieu-b-4980	486484	rs8133137	0.430932	0.0439409	1.0497e-22
Arm fat mass	Sepsis || id:ieu-b-4980	486484	rs815163	0.432671	0.0439045	6.53349e-23
Arm fat mass	Sepsis || id:ieu-b-4980	486484	rs845084	0.432412	0.0438972	6.81679e-23
Arm fat mass	Sepsis || id:ieu-b-4980	486484	rs854917	0.431053	0.0439353	1.00878e-22
Arm fat mass	Sepsis || id:ieu-b-4980	486484	rs879620	0.427609	0.0439843	2.43315e-22
Arm fat mass	Sepsis || id:ieu-b-4980	486484	rs889495	0.432135	0.0438951	7.22522e-23
Arm fat mass	Sepsis || id:ieu-b-4980	486484	rs9294260	0.431546	0.0439359	9.03848e-23
Arm fat mass	Sepsis || id:ieu-b-4980	486484	rs935166	0.429383	0.0439461	1.50452e-22
Arm fat mass	Sepsis || id:ieu-b-4980	486484	rs9375702	0.430717	0.0439479	1.11897e-22
Arm fat mass	Sepsis || id:ieu-b-4980	486484	rs9405542	0.430294	0.0439299	1.18285e-22
Arm fat mass	Sepsis || id:ieu-b-4980	486484	rs946185	0.430636	0.0439426	1.12635e-22
Arm fat mass	Sepsis || id:ieu-b-4980	486484	rs947088	0.431181	0.0439305	9.69764e-23
Arm fat mass	Sepsis || id:ieu-b-4980	486484	rs9478496	0.430607	0.0439407	1.12895e-22
Arm fat mass	Sepsis || id:ieu-b-4980	486484	rs9496567	0.429615	0.0439311	1.38175e-22
Arm fat mass	Sepsis || id:ieu-b-4980	486484	rs9522183	0.428202	0.0438672	1.64986e-22
Arm fat mass	Sepsis || id:ieu-b-4980	486484	rs9532583	0.431292	0.0439294	9.43533e-23
Arm fat mass	Sepsis || id:ieu-b-4980	486484	rs9536637	0.432849	0.0438447	5.48784e-23
Arm fat mass	Sepsis || id:ieu-b-4980	486484	rs9556582	0.431614	0.0439244	8.67568e-23
Arm fat mass	Sepsis || id:ieu-b-4980	486484	rs9568867	0.429068	0.0439874	1.76723e-22
Arm fat mass	Sepsis || id:ieu-b-4980	486484	rs9654453	0.432392	0.043859	6.28714e-23
Arm fat mass	Sepsis || id:ieu-b-4980	486484	rs9783304	0.430809	0.0440066	1.24748e-22
Arm fat mass	Sepsis || id:ieu-b-4980	486484	rs9788550	0.430535	0.0439832	1.25992e-22
Arm fat mass	Sepsis || id:ieu-b-4980	486484	rs9818870	0.428963	0.0438756	1.41598e-22
Arm fat mass	Sepsis || id:ieu-b-4980	486484	rs9835772	0.429842	0.0439274	1.30231e-22
Arm fat mass	Sepsis || id:ieu-b-4980	486484	rs9839081	0.431493	0.04392	8.82968e-23
Arm fat mass	Sepsis || id:ieu-b-4980	486484	rs9843653	0.42985	0.0440482	1.69436e-22
Arm fat mass	Sepsis || id:ieu-b-4980	486484	rs9876664	0.431543	0.0439511	9.35357e-23
Arm fat mass	Sepsis || id:ieu-b-4980	486484	rs9888533	0.429991	0.043926	1.25561e-22
Arm fat mass	Sepsis || id:ieu-b-4980	486484	rs9906072	0.429962	0.0439278	1.26885e-22
Arm fat mass	Sepsis || id:ieu-b-4980	486484	rs9916444	0.429931	0.0439343	1.29594e-22
Arm fat mass	Sepsis || id:ieu-b-4980	486484	rs9926784	0.432699	0.0439035	6.47785e-23
Arm fat mass	Sepsis || id:ieu-b-4980	486484	rs9951619	0.430335	0.0439416	1.2025e-22
Arm fat mass	Sepsis || id:ieu-b-4980	486484	rs9955276	0.43077	0.0439496	1.10985e-22
Arm fat mass	Sepsis || id:ieu-b-4980	486484	rs9968060	0.429142	0.0439187	1.49531e-22
Arm fat mass	Sepsis || id:ieu-b-4980	486484	All	0.430602	0.043852	9.28427e-23
Arm fat-free mass	Sepsis || id:ieu-b-4980	486484	rs10020631	0.351059	0.0608077	7.77497e-09
Arm fat-free mass	Sepsis || id:ieu-b-4980	486484	rs10041126	0.353921	0.0610735	6.83193e-09
Arm fat-free mass	Sepsis || id:ieu-b-4980	486484	rs10058393	0.356321	0.0610328	5.27697e-09
Arm fat-free mass	Sepsis || id:ieu-b-4980	486484	rs10062079	0.35302	0.0610412	7.32496e-09
Arm fat-free mass	Sepsis || id:ieu-b-4980	486484	rs10084690	0.352666	0.0610269	7.52077e-09
Arm fat-free mass	Sepsis || id:ieu-b-4980	486484	rs10107388	0.353431	0.0611179	7.34835e-09
Arm fat-free mass	Sepsis || id:ieu-b-4980	486484	rs10119967	0.353855	0.0611162	7.04415e-09
Arm fat-free mass	Sepsis || id:ieu-b-4980	486484	rs10141392	0.352537	0.0610219	7.59404e-09
Arm fat-free mass	Sepsis || id:ieu-b-4980	486484	rs10170082	0.353492	0.0610986	7.22555e-09
Arm fat-free mass	Sepsis || id:ieu-b-4980	486484	rs10222924	0.354739	0.0610972	6.3927e-09
Arm fat-free mass	Sepsis || id:ieu-b-4980	486484	rs1022523	0.359043	0.0610662	4.11328e-09
Arm fat-free mass	Sepsis || id:ieu-b-4980	486484	rs10242866	0.35517	0.0610848	6.08626e-09
Arm fat-free mass	Sepsis || id:ieu-b-4980	486484	rs10243988	0.35438	0.0610796	6.55559e-09
Arm fat-free mass	Sepsis || id:ieu-b-4980	486484	rs10248298	0.349626	0.060833	9.0677e-09
Arm fat-free mass	Sepsis || id:ieu-b-4980	486484	rs10260993	0.353845	0.0610663	6.85509e-09
Arm fat-free mass	Sepsis || id:ieu-b-4980	486484	rs10269774	0.356141	0.0613019	6.26137e-09
Arm fat-free mass	Sepsis || id:ieu-b-4980	486484	rs10283100	0.358352	0.0610273	4.30586e-09
Arm fat-free mass	Sepsis || id:ieu-b-4980	486484	rs10404726	0.355564	0.0610682	5.80059e-09
Arm fat-free mass	Sepsis || id:ieu-b-4980	486484	rs10423120	0.35526	0.0610829	6.02646e-09
Arm fat-free mass	Sepsis || id:ieu-b-4980	486484	rs1044977	0.352877	0.0611029	7.68935e-09
Arm fat-free mass	Sepsis || id:ieu-b-4980	486484	rs10453255	0.353998	0.0610832	6.81839e-09
Arm fat-free mass	Sepsis || id:ieu-b-4980	486484	rs1047891	0.354167	0.0611696	7.04168e-09
Arm fat-free mass	Sepsis || id:ieu-b-4980	486484	rs10515237	0.354294	0.061122	6.77139e-09
Arm fat-free mass	Sepsis || id:ieu-b-4980	486484	rs1057626	0.351373	0.0609808	8.31087e-09
Arm fat-free mass	Sepsis || id:ieu-b-4980	486484	rs1064213	0.355155	0.0611362	6.27542e-09
Arm fat-free mass	Sepsis || id:ieu-b-4980	486484	rs10740991	0.351848	0.0610129	8.0801e-09
Arm fat-free mass	Sepsis || id:ieu-b-4980	486484	rs10749659	0.355001	0.06109	6.20574e-09
Arm fat-free mass	Sepsis || id:ieu-b-4980	486484	rs10775348	0.357569	0.061048	4.70824e-09
Arm fat-free mass	Sepsis || id:ieu-b-4980	486484	rs10798945	0.358342	0.0609894	4.21614e-09
Arm fat-free mass	Sepsis || id:ieu-b-4980	486484	rs10811668	0.35125	0.0608358	7.75303e-09
Arm fat-free mass	Sepsis || id:ieu-b-4980	486484	rs10820852	0.352319	0.0610611	7.92995e-09
Arm fat-free mass	Sepsis || id:ieu-b-4980	486484	rs10832961	0.355633	0.0610711	5.77074e-09
Arm fat-free mass	Sepsis || id:ieu-b-4980	486484	rs10843397	0.352568	0.0609956	7.46042e-09
Arm fat-free mass	Sepsis || id:ieu-b-4980	486484	rs10861678	0.353524	0.061085	7.14756e-09
Arm fat-free mass	Sepsis || id:ieu-b-4980	486484	rs10870597	0.358104	0.060917	4.1386e-09
Arm fat-free mass	Sepsis || id:ieu-b-4980	486484	rs10878984	0.354227	0.0611024	6.74019e-09
Arm fat-free mass	Sepsis || id:ieu-b-4980	486484	rs10920678	0.356152	0.0610625	5.45777e-09
Arm fat-free mass	Sepsis || id:ieu-b-4980	486484	rs10931008	0.355413	0.0611091	6.02607e-09
Arm fat-free mass	Sepsis || id:ieu-b-4980	486484	rs10936684	0.356141	0.0610495	5.42307e-09
Arm fat-free mass	Sepsis || id:ieu-b-4980	486484	rs10938398	0.351666	0.0610581	8.43479e-09
Arm fat-free mass	Sepsis || id:ieu-b-4980	486484	rs10943915	0.355279	0.061076	5.99141e-09
Arm fat-free mass	Sepsis || id:ieu-b-4980	486484	rs10950207	0.351465	0.0609019	7.88003e-09
Arm fat-free mass	Sepsis || id:ieu-b-4980	486484	rs10986292	0.356635	0.0610712	5.23045e-09
Arm fat-free mass	Sepsis || id:ieu-b-4980	486484	rs11014285	0.352299	0.0611113	8.17238e-09
Arm fat-free mass	Sepsis || id:ieu-b-4980	486484	rs11042725	0.352888	0.061091	7.63023e-09
Arm fat-free mass	Sepsis || id:ieu-b-4980	486484	rs11049684	0.3558	0.0610887	5.73468e-09
Arm fat-free mass	Sepsis || id:ieu-b-4980	486484	rs11065015	0.35737	0.0609746	4.60185e-09
Arm fat-free mass	Sepsis || id:ieu-b-4980	486484	rs11065979	0.353188	0.061148	7.65162e-09
Arm fat-free mass	Sepsis || id:ieu-b-4980	486484	rs11071182	0.354981	0.0610858	6.20327e-09
Arm fat-free mass	Sepsis || id:ieu-b-4980	486484	rs11097755	0.357505	0.0609435	4.45986e-09
Arm fat-free mass	Sepsis || id:ieu-b-4980	486484	rs11098675	0.355898	0.0611184	5.77692e-09
Arm fat-free mass	Sepsis || id:ieu-b-4980	486484	rs11111302	0.354747	0.0611202	6.47136e-09
Arm fat-free mass	Sepsis || id:ieu-b-4980	486484	rs111365325	0.355413	0.0611158	6.04864e-09
Arm fat-free mass	Sepsis || id:ieu-b-4980	486484	rs111391498	0.353088	0.0610863	7.46384e-09
Arm fat-free mass	Sepsis || id:ieu-b-4980	486484	rs11142700	0.350488	0.0608295	8.32122e-09
Arm fat-free mass	Sepsis || id:ieu-b-4980	486484	rs11153171	0.354304	0.0611234	6.76996e-09
Arm fat-free mass	Sepsis || id:ieu-b-4980	486484	rs11160601	0.354208	0.0611011	6.74769e-09
Arm fat-free mass	Sepsis || id:ieu-b-4980	486484	rs11217843	0.35542	0.0610815	5.92787e-09
Arm fat-free mass	Sepsis || id:ieu-b-4980	486484	rs11243202	0.352468	0.0612151	8.51875e-09
Arm fat-free mass	Sepsis || id:ieu-b-4980	486484	rs11245450	0.350864	0.0609697	8.6785e-09
Arm fat-free mass	Sepsis || id:ieu-b-4980	486484	rs112544217	0.355319	0.0610712	5.9519e-09
Arm fat-free mass	Sepsis || id:ieu-b-4980	486484	rs112560164	0.354289	0.0610909	6.65619e-09
Arm fat-free mass	Sepsis || id:ieu-b-4980	486484	rs112898929	0.350547	0.0607544	7.93173e-09
Arm fat-free mass	Sepsis || id:ieu-b-4980	486484	rs1135641	0.358055	0.0608785	4.06661e-09
Arm fat-free mass	Sepsis || id:ieu-b-4980	486484	rs113619763	0.35575	0.0610725	5.71e-09
Arm fat-free mass	Sepsis || id:ieu-b-4980	486484	rs114056237	0.352164	0.0610865	8.16575e-09
Arm fat-free mass	Sepsis || id:ieu-b-4980	486484	rs114177791	0.355034	0.0610859	6.17168e-09
Arm fat-free mass	Sepsis || id:ieu-b-4980	486484	rs115053453	0.351775	0.0610005	8.08152e-09
Arm fat-free mass	Sepsis || id:ieu-b-4980	486484	rs115179432	0.358358	0.0610109	4.26248e-09
Arm fat-free mass	Sepsis || id:ieu-b-4980	486484	rs11525873	0.355388	0.0610843	5.95576e-09
Arm fat-free mass	Sepsis || id:ieu-b-4980	486484	rs11590433	0.355004	0.0610922	6.21208e-09
Arm fat-free mass	Sepsis || id:ieu-b-4980	486484	rs11592463	0.35537	0.0610768	5.94093e-09
Arm fat-free mass	Sepsis || id:ieu-b-4980	486484	rs11593630	0.357382	0.0609708	4.58633e-09
Arm fat-free mass	Sepsis || id:ieu-b-4980	486484	rs115946508	0.358337	0.0608658	3.92485e-09
Arm fat-free mass	Sepsis || id:ieu-b-4980	486484	rs11616283	0.355766	0.0610627	5.66909e-09
Arm fat-free mass	Sepsis || id:ieu-b-4980	486484	rs11618507	0.35354	0.0610788	7.11178e-09
Arm fat-free mass	Sepsis || id:ieu-b-4980	486484	rs11653850	0.355957	0.0610698	5.58634e-09
Arm fat-free mass	Sepsis || id:ieu-b-4980	486484	rs11663903	0.353101	0.0610327	7.2321e-09
Arm fat-free mass	Sepsis || id:ieu-b-4980	486484	rs11684531	0.352722	0.0610255	7.47379e-09
Arm fat-free mass	Sepsis || id:ieu-b-4980	486484	rs11689727	0.353892	0.0610965	6.94131e-09
Arm fat-free mass	Sepsis || id:ieu-b-4980	486484	rs11709402	0.353212	0.0610623	7.27515e-09
Arm fat-free mass	Sepsis || id:ieu-b-4980	486484	rs11717749	0.353286	0.0610833	7.30833e-09
Arm fat-free mass	Sepsis || id:ieu-b-4980	486484	rs117342986	0.35555	0.0610645	5.79602e-09
Arm fat-free mass	Sepsis || id:ieu-b-4980	486484	rs11739036	0.352732	0.0610672	7.64391e-09
Arm fat-free mass	Sepsis || id:ieu-b-4980	486484	rs117451679	0.352893	0.0610266	7.35551e-09
Arm fat-free mass	Sepsis || id:ieu-b-4980	486484	rs117543413	0.354488	0.0610959	6.54711e-09
Arm fat-free mass	Sepsis || id:ieu-b-4980	486484	rs1176315	0.355362	0.0610784	5.95112e-09
Arm fat-free mass	Sepsis || id:ieu-b-4980	486484	rs11778491	0.351999	0.0610409	8.08841e-09
Arm fat-free mass	Sepsis || id:ieu-b-4980	486484	rs11794152	0.356991	0.0610227	4.91178e-09
Arm fat-free mass	Sepsis || id:ieu-b-4980	486484	rs1182207	0.357491	0.0611678	5.08297e-09
Arm fat-free mass	Sepsis || id:ieu-b-4980	486484	rs11833839	0.355746	0.061065	5.68734e-09
Arm fat-free mass	Sepsis || id:ieu-b-4980	486484	rs11880992	0.353966	0.0611413	7.06741e-09
Arm fat-free mass	Sepsis || id:ieu-b-4980	486484	rs11925245	0.350438	0.0607402	7.95276e-09
Arm fat-free mass	Sepsis || id:ieu-b-4980	486484	rs11997525	0.353033	0.0611004	7.56335e-09
Arm fat-free mass	Sepsis || id:ieu-b-4980	486484	rs12048049	0.355407	0.0611198	6.06592e-09
Arm fat-free mass	Sepsis || id:ieu-b-4980	486484	rs1205593	0.354739	0.0611337	6.52675e-09
Arm fat-free mass	Sepsis || id:ieu-b-4980	486484	rs12095997	0.355676	0.0611111	5.87962e-09
Arm fat-free mass	Sepsis || id:ieu-b-4980	486484	rs12140153	0.356454	0.0610541	5.27295e-09
Arm fat-free mass	Sepsis || id:ieu-b-4980	486484	rs12175489	0.351807	0.0609949	8.03111e-09
Arm fat-free mass	Sepsis || id:ieu-b-4980	486484	rs12188627	0.358668	0.0609213	3.92311e-09
Arm fat-free mass	Sepsis || id:ieu-b-4980	486484	rs12211255	0.35112	0.060936	8.30646e-09
Arm fat-free mass	Sepsis || id:ieu-b-4980	486484	rs12216497	0.356052	0.0611054	5.64826e-09
Arm fat-free mass	Sepsis || id:ieu-b-4980	486484	rs1228024	0.353018	0.0610666	7.43134e-09
Arm fat-free mass	Sepsis || id:ieu-b-4980	486484	rs12344515	0.355961	0.0610614	5.55739e-09
Arm fat-free mass	Sepsis || id:ieu-b-4980	486484	rs12354311	0.353799	0.0610647	6.8795e-09
Arm fat-free mass	Sepsis || id:ieu-b-4980	486484	rs1242507	0.353265	0.0610433	7.16035e-09
Arm fat-free mass	Sepsis || id:ieu-b-4980	486484	rs12443634	0.353822	0.0610772	6.91271e-09
Arm fat-free mass	Sepsis || id:ieu-b-4980	486484	rs12498374	0.353038	0.0610303	7.26669e-09
Arm fat-free mass	Sepsis || id:ieu-b-4980	486484	rs12545613	0.356942	0.0609931	4.85187e-09
Arm fat-free mass	Sepsis || id:ieu-b-4980	486484	rs1260326	0.354272	0.0612286	7.20611e-09
Arm fat-free mass	Sepsis || id:ieu-b-4980	486484	rs12657771	0.357541	0.0610751	4.79536e-09
Arm fat-free mass	Sepsis || id:ieu-b-4980	486484	rs12679359	0.353941	0.0610933	6.89569e-09
Arm fat-free mass	Sepsis || id:ieu-b-4980	486484	rs12680965	0.348945	0.0607537	9.268e-09
Arm fat-free mass	Sepsis || id:ieu-b-4980	486484	rs12694042	0.356121	0.0610732	5.50795e-09
Arm fat-free mass	Sepsis || id:ieu-b-4980	486484	rs12713004	0.349422	0.0610495	1.04303e-08
Arm fat-free mass	Sepsis || id:ieu-b-4980	486484	rs1271309	0.349399	0.0609892	1.01104e-08
Arm fat-free mass	Sepsis || id:ieu-b-4980	486484	rs12726084	0.35381	0.0611062	7.03537e-09
Arm fat-free mass	Sepsis || id:ieu-b-4980	486484	rs12731454	0.352586	0.0610642	7.7402e-09
Arm fat-free mass	Sepsis || id:ieu-b-4980	486484	rs12831185	0.354249	0.0610947	6.69705e-09
Arm fat-free mass	Sepsis || id:ieu-b-4980	486484	rs12879423	0.360336	0.0609862	3.45259e-09
Arm fat-free mass	Sepsis || id:ieu-b-4980	486484	rs12879453	0.35403	0.0610887	6.81799e-09
Arm fat-free mass	Sepsis || id:ieu-b-4980	486484	rs12881869	0.354125	0.0610941	6.77625e-09
Arm fat-free mass	Sepsis || id:ieu-b-4980	486484	rs12906197	0.354849	0.0611115	6.37602e-09
Arm fat-free mass	Sepsis || id:ieu-b-4980	486484	rs12907384	0.353884	0.0611126	7.01019e-09
Arm fat-free mass	Sepsis || id:ieu-b-4980	486484	rs1296328	0.355716	0.0610792	5.75041e-09
Arm fat-free mass	Sepsis || id:ieu-b-4980	486484	rs12980774	0.356289	0.0610391	5.31307e-09
Arm fat-free mass	Sepsis || id:ieu-b-4980	486484	rs12995666	0.337167	0.0608492	3.00702e-08
Arm fat-free mass	Sepsis || id:ieu-b-4980	486484	rs13001657	0.354179	0.0610947	6.74248e-09
Arm fat-free mass	Sepsis || id:ieu-b-4980	486484	rs13026283	0.352617	0.0609922	7.41029e-09
Arm fat-free mass	Sepsis || id:ieu-b-4980	486484	rs13037630	0.350385	0.0610734	9.63078e-09
Arm fat-free mass	Sepsis || id:ieu-b-4980	486484	rs13097641	0.352814	0.0610182	7.37683e-09
Arm fat-free mass	Sepsis || id:ieu-b-4980	486484	rs13240065	0.355549	0.0611446	6.06771e-09
Arm fat-free mass	Sepsis || id:ieu-b-4980	486484	rs13283416	0.350548	0.060961	8.90498e-09
Arm fat-free mass	Sepsis || id:ieu-b-4980	486484	rs13392079	0.355336	0.0610772	5.96239e-09
Arm fat-free mass	Sepsis || id:ieu-b-4980	486484	rs13392139	0.355172	0.0610779	6.06094e-09
Arm fat-free mass	Sepsis || id:ieu-b-4980	486484	rs1341215	0.355796	0.0610628	5.65241e-09
Arm fat-free mass	Sepsis || id:ieu-b-4980	486484	rs13430869	0.35792	0.0610371	4.519e-09
Arm fat-free mass	Sepsis || id:ieu-b-4980	486484	rs1351394	0.363634	0.0611758	2.7802e-09
Arm fat-free mass	Sepsis || id:ieu-b-4980	486484	rs1374370	0.35753	0.0609988	4.59375e-09
Arm fat-free mass	Sepsis || id:ieu-b-4980	486484	rs1394046	0.354558	0.0610886	6.47498e-09
Arm fat-free mass	Sepsis || id:ieu-b-4980	486484	rs1401795	0.355778	0.0610614	5.65829e-09
Arm fat-free mass	Sepsis || id:ieu-b-4980	486484	rs1403987	0.352918	0.0610423	7.40261e-09
Arm fat-free mass	Sepsis || id:ieu-b-4980	486484	rs140493137	0.354833	0.0610989	6.34063e-09
Arm fat-free mass	Sepsis || id:ieu-b-4980	486484	rs1411297	0.35609	0.06108	5.54609e-09
Arm fat-free mass	Sepsis || id:ieu-b-4980	486484	rs1412234	0.354684	0.0611038	6.45153e-09
Arm fat-free mass	Sepsis || id:ieu-b-4980	486484	rs1418433	0.355424	0.0610758	5.90649e-09
Arm fat-free mass	Sepsis || id:ieu-b-4980	486484	rs143384	0.353425	0.0615493	9.34851e-09
Arm fat-free mass	Sepsis || id:ieu-b-4980	486484	rs146498112	0.351393	0.060925	8.03896e-09
Arm fat-free mass	Sepsis || id:ieu-b-4980	486484	rs146851424	0.35905	0.0610913	4.17066e-09
Arm fat-free mass	Sepsis || id:ieu-b-4980	486484	rs1470571	0.351889	0.0609401	7.72577e-09
Arm fat-free mass	Sepsis || id:ieu-b-4980	486484	rs147107835	0.356187	0.0610387	5.36523e-09
Arm fat-free mass	Sepsis || id:ieu-b-4980	486484	rs147110934	0.357686	0.0609871	4.49295e-09
Arm fat-free mass	Sepsis || id:ieu-b-4980	486484	rs1472852	0.366316	0.0610288	1.94491e-09
Arm fat-free mass	Sepsis || id:ieu-b-4980	486484	rs1473553	0.352143	0.061122	8.34642e-09
Arm fat-free mass	Sepsis || id:ieu-b-4980	486484	rs147786161	0.352441	0.061061	7.83614e-09
Arm fat-free mass	Sepsis || id:ieu-b-4980	486484	rs1478575	0.35385	0.0611603	7.22454e-09
Arm fat-free mass	Sepsis || id:ieu-b-4980	486484	rs1521624	0.354789	0.0610937	6.3494e-09
Arm fat-free mass	Sepsis || id:ieu-b-4980	486484	rs1528450	0.353015	0.061045	7.3439e-09
Arm fat-free mass	Sepsis || id:ieu-b-4980	486484	rs1542224	0.352202	0.0610527	7.98251e-09
Arm fat-free mass	Sepsis || id:ieu-b-4980	486484	rs1576981	0.356022	0.0610417	5.46256e-09
Arm fat-free mass	Sepsis || id:ieu-b-4980	486484	rs1582931	0.351185	0.0611612	9.35852e-09
Arm fat-free mass	Sepsis || id:ieu-b-4980	486484	rs16942324	0.352762	0.0611005	7.76558e-09
Arm fat-free mass	Sepsis || id:ieu-b-4980	486484	rs16996657	0.354159	0.0610787	6.69489e-09
Arm fat-free mass	Sepsis || id:ieu-b-4980	486484	rs1701827	0.354862	0.0610808	6.25759e-09
Arm fat-free mass	Sepsis || id:ieu-b-4980	486484	rs17049820	0.353191	0.0610357	7.18108e-09
Arm fat-free mass	Sepsis || id:ieu-b-4980	486484	rs17056859	0.355515	0.0610716	5.83988e-09
Arm fat-free mass	Sepsis || id:ieu-b-4980	486484	rs17069647	0.353551	0.0610571	7.01818e-09
Arm fat-free mass	Sepsis || id:ieu-b-4980	486484	rs17089329	0.356142	0.0610729	5.49564e-09
Arm fat-free mass	Sepsis || id:ieu-b-4980	486484	rs17115481	0.350568	0.0608007	8.12449e-09
Arm fat-free mass	Sepsis || id:ieu-b-4980	486484	rs17246129	0.354711	0.0611184	6.4876e-09
Arm fat-free mass	Sepsis || id:ieu-b-4980	486484	rs17277008	0.357977	0.0610834	4.61573e-09
Arm fat-free mass	Sepsis || id:ieu-b-4980	486484	rs173135	0.353637	0.0611017	7.13639e-09
Arm fat-free mass	Sepsis || id:ieu-b-4980	486484	rs17363646	0.350415	0.0608422	8.44064e-09
Arm fat-free mass	Sepsis || id:ieu-b-4980	486484	rs17443541	0.353488	0.0610775	7.14273e-09
Arm fat-free mass	Sepsis || id:ieu-b-4980	486484	rs1744769	0.352147	0.0610241	7.89786e-09
Arm fat-free mass	Sepsis || id:ieu-b-4980	486484	rs17556750	0.352342	0.0610708	7.95526e-09
Arm fat-free mass	Sepsis || id:ieu-b-4980	486484	rs17828687	0.355526	0.0610966	5.91729e-09
Arm fat-free mass	Sepsis || id:ieu-b-4980	486484	rs180963	0.353624	0.0610779	7.05061e-09
Arm fat-free mass	Sepsis || id:ieu-b-4980	486484	rs1813212	0.357611	0.0609109	4.3304e-09
Arm fat-free mass	Sepsis || id:ieu-b-4980	486484	rs1841738	0.355834	0.0611109	5.7881e-09
Arm fat-free mass	Sepsis || id:ieu-b-4980	486484	rs1864000	0.353759	0.061097	7.03365e-09
Arm fat-free mass	Sepsis || id:ieu-b-4980	486484	rs1889775	0.353903	0.0610704	6.83235e-09
Arm fat-free mass	Sepsis || id:ieu-b-4980	486484	rs1890951	0.354512	0.0610811	6.47658e-09
Arm fat-free mass	Sepsis || id:ieu-b-4980	486484	rs1924936	0.353403	0.0611057	7.31719e-09
Arm fat-free mass	Sepsis || id:ieu-b-4980	486484	rs1927635	0.352232	0.0610221	7.8241e-09
Arm fat-free mass	Sepsis || id:ieu-b-4980	486484	rs1941697	0.355735	0.0610771	5.73308e-09
Arm fat-free mass	Sepsis || id:ieu-b-4980	486484	rs1949549	0.356025	0.0610493	5.48427e-09
Arm fat-free mass	Sepsis || id:ieu-b-4980	486484	rs1967772	0.357176	0.061016	4.8042e-09
Arm fat-free mass	Sepsis || id:ieu-b-4980	486484	rs1990657	0.35311	0.061056	7.32149e-09
Arm fat-free mass	Sepsis || id:ieu-b-4980	486484	rs2005172	0.366859	0.060877	1.67835e-09
Arm fat-free mass	Sepsis || id:ieu-b-4980	486484	rs2075058	0.351033	0.0609006	8.21288e-09
Arm fat-free mass	Sepsis || id:ieu-b-4980	486484	rs2101975	0.353546	0.0611473	7.38698e-09
Arm fat-free mass	Sepsis || id:ieu-b-4980	486484	rs2140046	0.360347	0.0608495	3.18161e-09
Arm fat-free mass	Sepsis || id:ieu-b-4980	486484	rs2197563	0.355751	0.0610901	5.76658e-09
Arm fat-free mass	Sepsis || id:ieu-b-4980	486484	rs2225226	0.367082	0.0609466	1.7121e-09
Arm fat-free mass	Sepsis || id:ieu-b-4980	486484	rs2252720	0.352286	0.0610859	8.0665e-09
Arm fat-free mass	Sepsis || id:ieu-b-4980	486484	rs226250	0.353928	0.0610844	6.86964e-09
Arm fat-free mass	Sepsis || id:ieu-b-4980	486484	rs2265309	0.353505	0.0611264	7.33017e-09
Arm fat-free mass	Sepsis || id:ieu-b-4980	486484	rs2270894	0.352533	0.0610892	7.89002e-09
Arm fat-free mass	Sepsis || id:ieu-b-4980	486484	rs2291256	0.352457	0.0610349	7.70992e-09
Arm fat-free mass	Sepsis || id:ieu-b-4980	486484	rs2295363	0.351001	0.0609675	8.55308e-09
Arm fat-free mass	Sepsis || id:ieu-b-4980	486484	rs2295794	0.353227	0.0610503	7.2152e-09
Arm fat-free mass	Sepsis || id:ieu-b-4980	486484	rs2296316	0.35911	0.060894	3.69505e-09
Arm fat-free mass	Sepsis || id:ieu-b-4980	486484	rs2303083	0.351565	0.0610165	8.32243e-09
Arm fat-free mass	Sepsis || id:ieu-b-4980	486484	rs2307111	0.355962	0.0611862	5.96685e-09
Arm fat-free mass	Sepsis || id:ieu-b-4980	486484	rs2332175	0.352986	0.0610333	7.31653e-09
Arm fat-free mass	Sepsis || id:ieu-b-4980	486484	rs236587	0.352167	0.0609627	7.61467e-09
Arm fat-free mass	Sepsis || id:ieu-b-4980	486484	rs236628	0.350707	0.0608391	8.18973e-09
Arm fat-free mass	Sepsis || id:ieu-b-4980	486484	rs2372604	0.353577	0.061069	7.04683e-09
Arm fat-free mass	Sepsis || id:ieu-b-4980	486484	rs2395792	0.350395	0.0609752	9.11024e-09
Arm fat-free mass	Sepsis || id:ieu-b-4980	486484	rs2422054	0.35612	0.0610563	5.45515e-09
Arm fat-free mass	Sepsis || id:ieu-b-4980	486484	rs244711	0.352851	0.061138	7.86206e-09
Arm fat-free mass	Sepsis || id:ieu-b-4980	486484	rs2450128	0.354743	0.0610866	6.35212e-09
Arm fat-free mass	Sepsis || id:ieu-b-4980	486484	rs2457982	0.351991	0.0609885	7.86021e-09
Arm fat-free mass	Sepsis || id:ieu-b-4980	486484	rs252938	0.359789	0.0607665	3.20301e-09
Arm fat-free mass	Sepsis || id:ieu-b-4980	486484	rs2540034	0.350816	0.061061	9.17402e-09
Arm fat-free mass	Sepsis || id:ieu-b-4980	486484	rs2569993	0.356095	0.0610466	5.4386e-09
Arm fat-free mass	Sepsis || id:ieu-b-4980	486484	rs2650965	0.356848	0.0610185	4.96934e-09
Arm fat-free mass	Sepsis || id:ieu-b-4980	486484	rs2663125	0.352359	0.0609893	7.58692e-09
Arm fat-free mass	Sepsis || id:ieu-b-4980	486484	rs2721938	0.361018	0.0608071	2.90114e-09
Arm fat-free mass	Sepsis || id:ieu-b-4980	486484	rs272815	0.353865	0.0610748	6.87452e-09
Arm fat-free mass	Sepsis || id:ieu-b-4980	486484	rs2733287	0.356945	0.0610079	4.89213e-09
Arm fat-free mass	Sepsis || id:ieu-b-4980	486484	rs2783712	0.360363	0.0608315	3.14294e-09
Arm fat-free mass	Sepsis || id:ieu-b-4980	486484	rs2789366	0.357159	0.0609981	4.76333e-09
Arm fat-free mass	Sepsis || id:ieu-b-4980	486484	rs281385	0.355851	0.0610735	5.65674e-09
Arm fat-free mass	Sepsis || id:ieu-b-4980	486484	rs2814993	0.349915	0.0613432	1.16876e-08
Arm fat-free mass	Sepsis || id:ieu-b-4980	486484	rs2833354	0.353953	0.0610753	6.81797e-09
Arm fat-free mass	Sepsis || id:ieu-b-4980	486484	rs285677	0.356303	0.0610721	5.40722e-09
Arm fat-free mass	Sepsis || id:ieu-b-4980	486484	rs28605759	0.354976	0.0610803	6.18693e-09
Arm fat-free mass	Sepsis || id:ieu-b-4980	486484	rs28620532	0.3647	0.0607568	1.9417e-09
Arm fat-free mass	Sepsis || id:ieu-b-4980	486484	rs2871392	0.354657	0.0610803	6.38269e-09
Arm fat-free mass	Sepsis || id:ieu-b-4980	486484	rs2875907	0.355782	0.0611356	5.90045e-09
Arm fat-free mass	Sepsis || id:ieu-b-4980	486484	rs2885697	0.361185	0.0610758	3.3448e-09
Arm fat-free mass	Sepsis || id:ieu-b-4980	486484	rs2900208	0.35381	0.0611516	7.21738e-09
Arm fat-free mass	Sepsis || id:ieu-b-4980	486484	rs2952615	0.357209	0.0610728	4.94816e-09
Arm fat-free mass	Sepsis || id:ieu-b-4980	486484	rs3099282	0.356237	0.0610428	5.35161e-09
Arm fat-free mass	Sepsis || id:ieu-b-4980	486484	rs310796	0.356336	0.0610737	5.39421e-09
Arm fat-free mass	Sepsis || id:ieu-b-4980	486484	rs3116201	0.353815	0.0611077	7.03778e-09
Arm fat-free mass	Sepsis || id:ieu-b-4980	486484	rs31210	0.355669	0.0611016	5.85165e-09
Arm fat-free mass	Sepsis || id:ieu-b-4980	486484	rs3212260	0.35325	0.0610915	7.36805e-09
Arm fat-free mass	Sepsis || id:ieu-b-4980	486484	rs332115	0.354558	0.0610841	6.45862e-09
Arm fat-free mass	Sepsis || id:ieu-b-4980	486484	rs34017457	0.355093	0.0610838	6.12842e-09
Arm fat-free mass	Sepsis || id:ieu-b-4980	486484	rs34118426	0.356202	0.0610905	5.51843e-09
Arm fat-free mass	Sepsis || id:ieu-b-4980	486484	rs34147411	0.356906	0.0610387	4.99881e-09
Arm fat-free mass	Sepsis || id:ieu-b-4980	486484	rs343954	0.358757	0.0608563	3.74344e-09
Arm fat-free mass	Sepsis || id:ieu-b-4980	486484	rs34517439	0.345414	0.0611411	1.60958e-08
Arm fat-free mass	Sepsis || id:ieu-b-4980	486484	rs34776209	0.356162	0.0611312	5.67102e-09
Arm fat-free mass	Sepsis || id:ieu-b-4980	486484	rs34879158	0.35398	0.0612133	7.34949e-09
Arm fat-free mass	Sepsis || id:ieu-b-4980	486484	rs35251247	0.352934	0.0610764	7.53424e-09
Arm fat-free mass	Sepsis || id:ieu-b-4980	486484	rs35267052	0.351605	0.0609723	8.08665e-09
Arm fat-free mass	Sepsis || id:ieu-b-4980	486484	rs35309034	0.359276	0.0608922	3.63051e-09
Arm fat-free mass	Sepsis || id:ieu-b-4980	486484	rs35339719	0.351218	0.0608769	7.95923e-09
Arm fat-free mass	Sepsis || id:ieu-b-4980	486484	rs35506085	0.349433	0.0610232	1.02679e-08
Arm fat-free mass	Sepsis || id:ieu-b-4980	486484	rs35631456	0.35489	0.0610883	6.2675e-09
Arm fat-free mass	Sepsis || id:ieu-b-4980	486484	rs35665085	0.354715	0.0610847	6.36292e-09
Arm fat-free mass	Sepsis || id:ieu-b-4980	486484	rs357486	0.352067	0.0610376	8.02022e-09
Arm fat-free mass	Sepsis || id:ieu-b-4980	486484	rs35756741	0.354232	0.0610836	6.66559e-09
Arm fat-free mass	Sepsis || id:ieu-b-4980	486484	rs35874463	0.354313	0.0610814	6.6053e-09
Arm fat-free mass	Sepsis || id:ieu-b-4980	486484	rs36000545	0.354472	0.0611696	6.83623e-09
Arm fat-free mass	Sepsis || id:ieu-b-4980	486484	rs36089326	0.351099	0.06088	8.06672e-09
Arm fat-free mass	Sepsis || id:ieu-b-4980	486484	rs365352	0.355833	0.0611164	5.80685e-09
Arm fat-free mass	Sepsis || id:ieu-b-4980	486484	rs3730071	0.355033	0.0610787	6.14667e-09
Arm fat-free mass	Sepsis || id:ieu-b-4980	486484	rs3740591	0.353965	0.0611149	6.96342e-09
Arm fat-free mass	Sepsis || id:ieu-b-4980	486484	rs3751866	0.354526	0.0610777	6.45526e-09
Arm fat-free mass	Sepsis || id:ieu-b-4980	486484	rs3778934	0.355924	0.061059	5.56965e-09
Arm fat-free mass	Sepsis || id:ieu-b-4980	486484	rs3782232	0.359086	0.0608837	3.68153e-09
Arm fat-free mass	Sepsis || id:ieu-b-4980	486484	rs3790731	0.355249	0.0610914	6.06207e-09
Arm fat-free mass	Sepsis || id:ieu-b-4980	486484	rs380803	0.354377	0.0610924	6.60474e-09
Arm fat-free mass	Sepsis || id:ieu-b-4980	486484	rs3809570	0.354933	0.0611304	6.39196e-09
Arm fat-free mass	Sepsis || id:ieu-b-4980	486484	rs3810291	0.352866	0.0611567	7.93334e-09
Arm fat-free mass	Sepsis || id:ieu-b-4980	486484	rs3822742	0.352208	0.0610725	8.06769e-09
Arm fat-free mass	Sepsis || id:ieu-b-4980	486484	rs3843751	0.360504	0.0608811	3.19124e-09
Arm fat-free mass	Sepsis || id:ieu-b-4980	486484	rs3848364	0.355958	0.0610712	5.59047e-09
Arm fat-free mass	Sepsis || id:ieu-b-4980	486484	rs3850625	0.351573	0.0610747	8.59019e-09
Arm fat-free mass	Sepsis || id:ieu-b-4980	486484	rs3853252	0.35435	0.0611545	6.85925e-09
Arm fat-free mass	Sepsis || id:ieu-b-4980	486484	rs3862012	0.354388	0.0610814	6.5567e-09
Arm fat-free mass	Sepsis || id:ieu-b-4980	486484	rs3879448	0.35549	0.0610767	5.87121e-09
Arm fat-free mass	Sepsis || id:ieu-b-4980	486484	rs3925	0.355165	0.0610821	6.07954e-09
Arm fat-free mass	Sepsis || id:ieu-b-4980	486484	rs39328	0.352389	0.061044	7.80045e-09
Arm fat-free mass	Sepsis || id:ieu-b-4980	486484	rs394487	0.35391	0.0610848	6.88322e-09
Arm fat-free mass	Sepsis || id:ieu-b-4980	486484	rs4073153	0.354212	0.06108	6.66524e-09
Arm fat-free mass	Sepsis || id:ieu-b-4980	486484	rs41311445	0.34827	0.0609731	1.11744e-08
Arm fat-free mass	Sepsis || id:ieu-b-4980	486484	rs4145824	0.351004	0.0608723	8.10613e-09
Arm fat-free mass	Sepsis || id:ieu-b-4980	486484	rs4240326	0.34502	0.0610223	1.5676e-08
Arm fat-free mass	Sepsis || id:ieu-b-4980	486484	rs4253755	0.35482	0.0610824	6.28948e-09
Arm fat-free mass	Sepsis || id:ieu-b-4980	486484	rs4282339	0.347245	0.0609273	1.20278e-08
Arm fat-free mass	Sepsis || id:ieu-b-4980	486484	rs4285416	0.352205	0.0609746	7.63827e-09
Arm fat-free mass	Sepsis || id:ieu-b-4980	486484	rs432925	0.350147	0.0606524	7.78699e-09
Arm fat-free mass	Sepsis || id:ieu-b-4980	486484	rs4341996	0.350619	0.0607652	7.92428e-09
Arm fat-free mass	Sepsis || id:ieu-b-4980	486484	rs4407387	0.355883	0.0610632	5.60627e-09
Arm fat-free mass	Sepsis || id:ieu-b-4980	486484	rs4426714	0.356087	0.0610639	5.49718e-09
Arm fat-free mass	Sepsis || id:ieu-b-4980	486484	rs4671197	0.355399	0.0610692	5.89813e-09
Arm fat-free mass	Sepsis || id:ieu-b-4980	486484	rs4677151	0.354502	0.0610862	6.50201e-09
Arm fat-free mass	Sepsis || id:ieu-b-4980	486484	rs4725984	0.353006	0.0611979	8.00858e-09
Arm fat-free mass	Sepsis || id:ieu-b-4980	486484	rs4729085	0.356732	0.0610656	5.16439e-09
Arm fat-free mass	Sepsis || id:ieu-b-4980	486484	rs4752689	0.356571	0.0610843	5.30366e-09
Arm fat-free mass	Sepsis || id:ieu-b-4980	486484	rs4788218	0.349008	0.0611808	1.16657e-08
Arm fat-free mass	Sepsis || id:ieu-b-4980	486484	rs4852257	0.355929	0.0610931	5.67656e-09
Arm fat-free mass	Sepsis || id:ieu-b-4980	486484	rs4858940	0.351368	0.0610052	8.42946e-09
Arm fat-free mass	Sepsis || id:ieu-b-4980	486484	rs4899012	0.353105	0.0612333	8.0906e-09
Arm fat-free mass	Sepsis || id:ieu-b-4980	486484	rs4906203	0.355609	0.0610613	5.75234e-09
Arm fat-free mass	Sepsis || id:ieu-b-4980	486484	rs4909912	0.357095	0.0612069	5.40418e-09
Arm fat-free mass	Sepsis || id:ieu-b-4980	486484	rs4922819	0.35368	0.0610777	7.01132e-09
Arm fat-free mass	Sepsis || id:ieu-b-4980	486484	rs4926542	0.360213	0.0607096	2.96769e-09
Arm fat-free mass	Sepsis || id:ieu-b-4980	486484	rs4929924	0.355381	0.0610765	5.93352e-09
Arm fat-free mass	Sepsis || id:ieu-b-4980	486484	rs4946936	0.352933	0.0612318	8.21963e-09
Arm fat-free mass	Sepsis || id:ieu-b-4980	486484	rs4968296	0.355781	0.0610617	5.65733e-09
Arm fat-free mass	Sepsis || id:ieu-b-4980	486484	rs4974223	0.355869	0.0610759	5.65476e-09
Arm fat-free mass	Sepsis || id:ieu-b-4980	486484	rs5015933	0.355933	0.0610776	5.62448e-09
Arm fat-free mass	Sepsis || id:ieu-b-4980	486484	rs5019542	0.35333	0.0610473	7.13091e-09
Arm fat-free mass	Sepsis || id:ieu-b-4980	486484	rs508347	0.35108	0.0609999	8.64251e-09
Arm fat-free mass	Sepsis || id:ieu-b-4980	486484	rs509035	0.356205	0.0611682	5.7671e-09
Arm fat-free mass	Sepsis || id:ieu-b-4980	486484	rs527248	0.350785	0.061191	9.88912e-09
Arm fat-free mass	Sepsis || id:ieu-b-4980	486484	rs536171	0.357175	0.0610449	4.88552e-09
Arm fat-free mass	Sepsis || id:ieu-b-4980	486484	rs55674305	0.358	0.060962	4.29246e-09
Arm fat-free mass	Sepsis || id:ieu-b-4980	486484	rs55726687	0.353143	0.0611164	7.55042e-09
Arm fat-free mass	Sepsis || id:ieu-b-4980	486484	rs55796651	0.35256	0.0610106	7.52926e-09
Arm fat-free mass	Sepsis || id:ieu-b-4980	486484	rs55831773	0.354892	0.0611066	6.33146e-09
Arm fat-free mass	Sepsis || id:ieu-b-4980	486484	rs56017587	0.357471	0.0609372	4.45849e-09
Arm fat-free mass	Sepsis || id:ieu-b-4980	486484	rs56094641	0.348226	0.0616376	1.60847e-08
Arm fat-free mass	Sepsis || id:ieu-b-4980	486484	rs56130943	0.359255	0.0607828	3.41147e-09
Arm fat-free mass	Sepsis || id:ieu-b-4980	486484	rs57126421	0.353998	0.0610809	6.80944e-09
Arm fat-free mass	Sepsis || id:ieu-b-4980	486484	rs5752989	0.355918	0.0610923	5.68035e-09
Arm fat-free mass	Sepsis || id:ieu-b-4980	486484	rs5753630	0.355265	0.0610735	5.99078e-09
Arm fat-free mass	Sepsis || id:ieu-b-4980	486484	rs57636386	0.353591	0.0611111	7.20676e-09
Arm fat-free mass	Sepsis || id:ieu-b-4980	486484	rs578366	0.355343	0.0611057	6.05517e-09
Arm fat-free mass	Sepsis || id:ieu-b-4980	486484	rs57866767	0.358126	0.061044	4.44569e-09
Arm fat-free mass	Sepsis || id:ieu-b-4980	486484	rs58035271	0.358296	0.0609428	4.12201e-09
Arm fat-free mass	Sepsis || id:ieu-b-4980	486484	rs58687622	0.355291	0.0610813	6.00255e-09
Arm fat-free mass	Sepsis || id:ieu-b-4980	486484	rs59360013	0.350084	0.060886	8.93392e-09
Arm fat-free mass	Sepsis || id:ieu-b-4980	486484	rs59985551	0.355231	0.0611241	6.18659e-09
Arm fat-free mass	Sepsis || id:ieu-b-4980	486484	rs603321	0.350094	0.0609526	9.26201e-09
Arm fat-free mass	Sepsis || id:ieu-b-4980	486484	rs60804050	0.352123	0.0610282	7.93462e-09
Arm fat-free mass	Sepsis || id:ieu-b-4980	486484	rs6136938	0.356206	0.0610726	5.46023e-09
Arm fat-free mass	Sepsis || id:ieu-b-4980	486484	rs6142059	0.357025	0.06104	4.94447e-09
Arm fat-free mass	Sepsis || id:ieu-b-4980	486484	rs61729527	0.351585	0.060984	8.15577e-09
Arm fat-free mass	Sepsis || id:ieu-b-4980	486484	rs61749613	0.362011	0.0606904	2.44821e-09
Arm fat-free mass	Sepsis || id:ieu-b-4980	486484	rs61849823	0.354906	0.0610903	6.26496e-09
Arm fat-free mass	Sepsis || id:ieu-b-4980	486484	rs62104476	0.35686	0.0611058	5.21891e-09
Arm fat-free mass	Sepsis || id:ieu-b-4980	486484	rs62136802	0.35459	0.0610849	6.44188e-09
Arm fat-free mass	Sepsis || id:ieu-b-4980	486484	rs62160072	0.357	0.0609794	4.78654e-09
Arm fat-free mass	Sepsis || id:ieu-b-4980	486484	rs62325220	0.353033	0.0610841	7.49442e-09
Arm fat-free mass	Sepsis || id:ieu-b-4980	486484	rs62372052	0.360749	0.061052	3.44449e-09
Arm fat-free mass	Sepsis || id:ieu-b-4980	486484	rs62396185	0.355852	0.0612217	6.15416e-09
Arm fat-free mass	Sepsis || id:ieu-b-4980	486484	rs62405860	0.357539	0.0609712	4.51656e-09
Arm fat-free mass	Sepsis || id:ieu-b-4980	486484	rs62515438	0.348132	0.0610025	1.1508e-08
Arm fat-free mass	Sepsis || id:ieu-b-4980	486484	rs62621197	0.353464	0.0610959	7.23437e-09
Arm fat-free mass	Sepsis || id:ieu-b-4980	486484	rs62621812	0.357995	0.0610293	4.46572e-09
Arm fat-free mass	Sepsis || id:ieu-b-4980	486484	rs6265	0.350695	0.0611252	9.61879e-09
Arm fat-free mass	Sepsis || id:ieu-b-4980	486484	rs6435153	0.356213	0.0610287	5.32089e-09
Arm fat-free mass	Sepsis || id:ieu-b-4980	486484	rs6450346	0.354763	0.061109	6.42074e-09
Arm fat-free mass	Sepsis || id:ieu-b-4980	486484	rs6500249	0.355438	0.0610782	5.90595e-09
Arm fat-free mass	Sepsis || id:ieu-b-4980	486484	rs6512577	0.35539	0.0610746	5.92197e-09
Arm fat-free mass	Sepsis || id:ieu-b-4980	486484	rs652112	0.354695	0.0611165	6.49099e-09
Arm fat-free mass	Sepsis || id:ieu-b-4980	486484	rs6543706	0.355707	0.0610733	5.73608e-09
Arm fat-free mass	Sepsis || id:ieu-b-4980	486484	rs6567160	0.3668	0.0615357	2.51061e-09
Arm fat-free mass	Sepsis || id:ieu-b-4980	486484	rs6570509	0.352756	0.0611004	7.76939e-09
Arm fat-free mass	Sepsis || id:ieu-b-4980	486484	rs6575340	0.35163	0.0609597	8.01081e-09
Arm fat-free mass	Sepsis || id:ieu-b-4980	486484	rs663344	0.354454	0.06111	6.62124e-09
Arm fat-free mass	Sepsis || id:ieu-b-4980	486484	rs6669139	0.353956	0.0611165	6.97602e-09
Arm fat-free mass	Sepsis || id:ieu-b-4980	486484	rs667515	0.35325	0.0610633	7.25248e-09
Arm fat-free mass	Sepsis || id:ieu-b-4980	486484	rs6675441	0.359425	0.0608645	3.51943e-09
Arm fat-free mass	Sepsis || id:ieu-b-4980	486484	rs6690871	0.350444	0.0607868	8.15883e-09
Arm fat-free mass	Sepsis || id:ieu-b-4980	486484	rs6711568	0.350002	0.0608466	8.80934e-09
Arm fat-free mass	Sepsis || id:ieu-b-4980	486484	rs67141907	0.356625	0.0610363	5.13234e-09
Arm fat-free mass	Sepsis || id:ieu-b-4980	486484	rs6719296	0.354862	0.0610908	6.29382e-09
Arm fat-free mass	Sepsis || id:ieu-b-4980	486484	rs6721191	0.35622	0.0610544	5.39628e-09
Arm fat-free mass	Sepsis || id:ieu-b-4980	486484	rs6733029	0.352457	0.0610708	7.86703e-09
Arm fat-free mass	Sepsis || id:ieu-b-4980	486484	rs67373773	0.35938	0.0606777	3.16569e-09
Arm fat-free mass	Sepsis || id:ieu-b-4980	486484	rs6747657	0.351704	0.0608995	7.68815e-09
Arm fat-free mass	Sepsis || id:ieu-b-4980	486484	rs67551338	0.354404	0.0611076	6.64419e-09
Arm fat-free mass	Sepsis || id:ieu-b-4980	486484	rs676105	0.357002	0.0610779	5.06476e-09
Arm fat-free mass	Sepsis || id:ieu-b-4980	486484	rs6762578	0.352668	0.0611058	7.85968e-09
Arm fat-free mass	Sepsis || id:ieu-b-4980	486484	rs6772164	0.352757	0.0610465	7.53678e-09
Arm fat-free mass	Sepsis || id:ieu-b-4980	486484	rs6800021	0.350858	0.0611039	9.35662e-09
Arm fat-free mass	Sepsis || id:ieu-b-4980	486484	rs6821305	0.35999	0.0609057	3.40858e-09
Arm fat-free mass	Sepsis || id:ieu-b-4980	486484	rs6824633	0.354182	0.0610772	6.6745e-09
Arm fat-free mass	Sepsis || id:ieu-b-4980	486484	rs6874142	0.352821	0.0610584	7.54023e-09
Arm fat-free mass	Sepsis || id:ieu-b-4980	486484	rs687694	0.356349	0.0610434	5.29488e-09
Arm fat-free mass	Sepsis || id:ieu-b-4980	486484	rs6898801	0.35874	0.0608372	3.70791e-09
Arm fat-free mass	Sepsis || id:ieu-b-4980	486484	rs6923431	0.355829	0.0610532	5.60372e-09
Arm fat-free mass	Sepsis || id:ieu-b-4980	486484	rs6951209	0.353725	0.061082	6.99715e-09
Arm fat-free mass	Sepsis || id:ieu-b-4980	486484	rs696343	0.35525	0.061074	6.0015e-09
Arm fat-free mass	Sepsis || id:ieu-b-4980	486484	rs7023690	0.354927	0.0610851	6.2335e-09
Arm fat-free mass	Sepsis || id:ieu-b-4980	486484	rs7033487	0.358693	0.0611515	4.47364e-09
Arm fat-free mass	Sepsis || id:ieu-b-4980	486484	rs7129320	0.352311	0.0611628	8.40058e-09
Arm fat-free mass	Sepsis || id:ieu-b-4980	486484	rs7132908	0.358991	0.0610782	4.16358e-09
Arm fat-free mass	Sepsis || id:ieu-b-4980	486484	rs7134283	0.353949	0.0611084	6.94874e-09
Arm fat-free mass	Sepsis || id:ieu-b-4980	486484	rs71385734	0.357873	0.0611743	4.91421e-09
Arm fat-free mass	Sepsis || id:ieu-b-4980	486484	rs7141420	0.357186	0.0610884	5.00418e-09
Arm fat-free mass	Sepsis || id:ieu-b-4980	486484	rs71647469	0.35392	0.0610792	6.85472e-09
Arm fat-free mass	Sepsis || id:ieu-b-4980	486484	rs7192870	0.354094	0.061086	6.76529e-09
Arm fat-free mass	Sepsis || id:ieu-b-4980	486484	rs7204864	0.356968	0.061081	5.09103e-09
Arm fat-free mass	Sepsis || id:ieu-b-4980	486484	rs7205337	0.356708	0.0610696	5.18891e-09
Arm fat-free mass	Sepsis || id:ieu-b-4980	486484	rs7223535	0.359256	0.0612199	4.40319e-09
Arm fat-free mass	Sepsis || id:ieu-b-4980	486484	rs7229351	0.35507	0.0610968	6.1877e-09
Arm fat-free mass	Sepsis || id:ieu-b-4980	486484	rs723149	0.353227	0.0610932	7.39175e-09
Arm fat-free mass	Sepsis || id:ieu-b-4980	486484	rs7237942	0.35081	0.0612487	1.01843e-08
Arm fat-free mass	Sepsis || id:ieu-b-4980	486484	rs724016	0.357451	0.0614311	5.92994e-09
Arm fat-free mass	Sepsis || id:ieu-b-4980	486484	rs7245864	0.357036	0.0609661	4.73266e-09
Arm fat-free mass	Sepsis || id:ieu-b-4980	486484	rs7245985	0.354901	0.0611036	6.31529e-09
Arm fat-free mass	Sepsis || id:ieu-b-4980	486484	rs72656010	0.356362	0.0613047	6.13761e-09
Arm fat-free mass	Sepsis || id:ieu-b-4980	486484	rs72660086	0.352325	0.0610356	7.81311e-09
Arm fat-free mass	Sepsis || id:ieu-b-4980	486484	rs72697614	0.355315	0.0610798	5.98326e-09
Arm fat-free mass	Sepsis || id:ieu-b-4980	486484	rs72703409	0.353718	0.0610632	6.92808e-09
Arm fat-free mass	Sepsis || id:ieu-b-4980	486484	rs72774845	0.358094	0.0610158	4.38744e-09
Arm fat-free mass	Sepsis || id:ieu-b-4980	486484	rs72801843	0.357361	0.0610867	4.91397e-09
Arm fat-free mass	Sepsis || id:ieu-b-4980	486484	rs72885917	0.353393	0.0611813	7.64215e-09
Arm fat-free mass	Sepsis || id:ieu-b-4980	486484	rs72892910	0.356368	0.0611611	5.65308e-09
Arm fat-free mass	Sepsis || id:ieu-b-4980	486484	rs73052033	0.354595	0.0611223	6.57606e-09
Arm fat-free mass	Sepsis || id:ieu-b-4980	486484	rs7305516	0.354436	0.0611161	6.65538e-09
Arm fat-free mass	Sepsis || id:ieu-b-4980	486484	rs73175572	0.35952	0.0611	4.00159e-09
Arm fat-free mass	Sepsis || id:ieu-b-4980	486484	rs73180805	0.354699	0.0610904	6.39338e-09
Arm fat-free mass	Sepsis || id:ieu-b-4980	486484	rs7321045	0.355466	0.0610879	5.92255e-09
Arm fat-free mass	Sepsis || id:ieu-b-4980	486484	rs73213484	0.355519	0.0610809	5.86855e-09
Arm fat-free mass	Sepsis || id:ieu-b-4980	486484	rs734764	0.353458	0.0610596	7.09192e-09
Arm fat-free mass	Sepsis || id:ieu-b-4980	486484	rs73601548	0.356675	0.0610462	5.13582e-09
Arm fat-free mass	Sepsis || id:ieu-b-4980	486484	rs73619441	0.353625	0.0610821	7.06647e-09
Arm fat-free mass	Sepsis || id:ieu-b-4980	486484	rs7442885	0.353206	0.0611428	7.61642e-09
Arm fat-free mass	Sepsis || id:ieu-b-4980	486484	rs74598702	0.359271	0.0608541	3.55199e-09
Arm fat-free mass	Sepsis || id:ieu-b-4980	486484	rs74684058	0.353873	0.0610805	6.89158e-09
Arm fat-free mass	Sepsis || id:ieu-b-4980	486484	rs74841302	0.352214	0.0610451	7.9398e-09
Arm fat-free mass	Sepsis || id:ieu-b-4980	486484	rs74876583	0.353353	0.0611008	7.33289e-09
Arm fat-free mass	Sepsis || id:ieu-b-4980	486484	rs75044513	0.352493	0.0610063	7.56019e-09
Arm fat-free mass	Sepsis || id:ieu-b-4980	486484	rs7513326	0.353208	0.0610402	7.18713e-09
Arm fat-free mass	Sepsis || id:ieu-b-4980	486484	rs7535501	0.354932	0.0610791	6.20889e-09
Arm fat-free mass	Sepsis || id:ieu-b-4980	486484	rs75406471	0.35375	0.0610994	7.04947e-09
Arm fat-free mass	Sepsis || id:ieu-b-4980	486484	rs7542242	0.355149	0.061087	6.10658e-09
Arm fat-free mass	Sepsis || id:ieu-b-4980	486484	rs75451531	0.353622	0.0610793	7.05695e-09
Arm fat-free mass	Sepsis || id:ieu-b-4980	486484	rs7581335	0.357651	0.0609411	4.38987e-09
Arm fat-free mass	Sepsis || id:ieu-b-4980	486484	rs758598	0.356847	0.0611404	5.33058e-09
Arm fat-free mass	Sepsis || id:ieu-b-4980	486484	rs76238604	0.352502	0.0609832	7.45628e-09
Arm fat-free mass	Sepsis || id:ieu-b-4980	486484	rs7633464	0.354135	0.0611031	6.80398e-09
Arm fat-free mass	Sepsis || id:ieu-b-4980	486484	rs7669124	0.356114	0.0610674	5.4936e-09
Arm fat-free mass	Sepsis || id:ieu-b-4980	486484	rs76798800	0.35281	0.0612244	8.28377e-09
Arm fat-free mass	Sepsis || id:ieu-b-4980	486484	rs77079139	0.355496	0.0610692	5.84258e-09
Arm fat-free mass	Sepsis || id:ieu-b-4980	486484	rs7708460	0.355405	0.0610718	5.90368e-09
Arm fat-free mass	Sepsis || id:ieu-b-4980	486484	rs77093479	0.354104	0.0610876	6.76521e-09
Arm fat-free mass	Sepsis || id:ieu-b-4980	486484	rs77165542	0.351516	0.0612305	9.41965e-09
Arm fat-free mass	Sepsis || id:ieu-b-4980	486484	rs773145	0.355339	0.0610793	5.96771e-09
Arm fat-free mass	Sepsis || id:ieu-b-4980	486484	rs7740107	0.349307	0.0613339	1.23248e-08
Arm fat-free mass	Sepsis || id:ieu-b-4980	486484	rs774214	0.355152	0.0610801	6.08055e-09
Arm fat-free mass	Sepsis || id:ieu-b-4980	486484	rs7755185	0.35534	0.061077	5.95881e-09
Arm fat-free mass	Sepsis || id:ieu-b-4980	486484	rs77603146	0.354079	0.061074	6.72977e-09
Arm fat-free mass	Sepsis || id:ieu-b-4980	486484	rs7766034	0.355655	0.0610751	5.77143e-09
Arm fat-free mass	Sepsis || id:ieu-b-4980	486484	rs77848106	0.353823	0.0610705	6.88599e-09
Arm fat-free mass	Sepsis || id:ieu-b-4980	486484	rs7805694	0.356659	0.0610033	5.01846e-09
Arm fat-free mass	Sepsis || id:ieu-b-4980	486484	rs7824070	0.354595	0.0610921	6.46481e-09
Arm fat-free mass	Sepsis || id:ieu-b-4980	486484	rs78287937	0.356084	0.0610538	5.46694e-09
Arm fat-free mass	Sepsis || id:ieu-b-4980	486484	rs78378222	0.354799	0.0612032	6.74876e-09
Arm fat-free mass	Sepsis || id:ieu-b-4980	486484	rs7842996	0.356611	0.0611633	5.52694e-09
Arm fat-free mass	Sepsis || id:ieu-b-4980	486484	rs7910211	0.352889	0.0610265	7.3576e-09
Arm fat-free mass	Sepsis || id:ieu-b-4980	486484	rs7949333	0.356351	0.0610484	5.30881e-09
Arm fat-free mass	Sepsis || id:ieu-b-4980	486484	rs7952436	0.362881	0.0610182	2.72962e-09
Arm fat-free mass	Sepsis || id:ieu-b-4980	486484	rs7961994	0.353925	0.0611553	7.15182e-09
Arm fat-free mass	Sepsis || id:ieu-b-4980	486484	rs79680939	0.356053	0.0610445	5.45458e-09
Arm fat-free mass	Sepsis || id:ieu-b-4980	486484	rs798759	0.352694	0.0610431	7.56893e-09
Arm fat-free mass	Sepsis || id:ieu-b-4980	486484	rs8043280	0.354417	0.0610877	6.56164e-09
Arm fat-free mass	Sepsis || id:ieu-b-4980	486484	rs8091287	0.353982	0.0610722	6.7863e-09
Arm fat-free mass	Sepsis || id:ieu-b-4980	486484	rs822551	0.352219	0.0610196	7.82336e-09
Arm fat-free mass	Sepsis || id:ieu-b-4980	486484	rs823118	0.351551	0.0610773	8.62119e-09
Arm fat-free mass	Sepsis || id:ieu-b-4980	486484	rs843374	0.354551	0.0611045	6.53811e-09
Arm fat-free mass	Sepsis || id:ieu-b-4980	486484	rs875908	0.352193	0.0609876	7.70317e-09
Arm fat-free mass	Sepsis || id:ieu-b-4980	486484	rs903678	0.349557	0.060911	9.53419e-09
Arm fat-free mass	Sepsis || id:ieu-b-4980	486484	rs9291926	0.35948	0.0609346	3.64738e-09
Arm fat-free mass	Sepsis || id:ieu-b-4980	486484	rs9317002	0.354615	0.0611125	6.52708e-09
Arm fat-free mass	Sepsis || id:ieu-b-4980	486484	rs9327336	0.353164	0.0610618	7.30665e-09
Arm fat-free mass	Sepsis || id:ieu-b-4980	486484	rs9350850	0.358284	0.0610408	4.36879e-09
Arm fat-free mass	Sepsis || id:ieu-b-4980	486484	rs9372414	0.352732	0.0610044	7.37848e-09
Arm fat-free mass	Sepsis || id:ieu-b-4980	486484	rs9379084	0.355335	0.0611075	6.06611e-09
Arm fat-free mass	Sepsis || id:ieu-b-4980	486484	rs9380508	0.358862	0.0609033	3.80811e-09
Arm fat-free mass	Sepsis || id:ieu-b-4980	486484	rs9457777	0.355019	0.0610883	6.18934e-09
Arm fat-free mass	Sepsis || id:ieu-b-4980	486484	rs9513510	0.357144	0.0610236	4.84073e-09
Arm fat-free mass	Sepsis || id:ieu-b-4980	486484	rs9540493	0.356089	0.0610472	5.44377e-09
Arm fat-free mass	Sepsis || id:ieu-b-4980	486484	rs9596810	0.353672	0.0610815	7.03163e-09
Arm fat-free mass	Sepsis || id:ieu-b-4980	486484	rs9634212	0.359312	0.0611756	4.26809e-09
Arm fat-free mass	Sepsis || id:ieu-b-4980	486484	rs9636630	0.354754	0.0610813	6.32618e-09
Arm fat-free mass	Sepsis || id:ieu-b-4980	486484	rs9739533	0.354076	0.0610872	6.78166e-09
Arm fat-free mass	Sepsis || id:ieu-b-4980	486484	rs9790159	0.358094	0.0610087	4.36964e-09
Arm fat-free mass	Sepsis || id:ieu-b-4980	486484	rs9800418	0.353295	0.0610552	7.18736e-09
Arm fat-free mass	Sepsis || id:ieu-b-4980	486484	rs981002	0.357474	0.0609979	4.6165e-09
Arm fat-free mass	Sepsis || id:ieu-b-4980	486484	rs9915532	0.35692	0.0610518	5.02973e-09
Arm fat-free mass	Sepsis || id:ieu-b-4980	486484	rs9951619	0.353955	0.0610918	6.88012e-09
Arm fat-free mass	Sepsis || id:ieu-b-4980	486484	rs9960619	0.355108	0.0610845	6.12196e-09
Arm fat-free mass	Sepsis || id:ieu-b-4980	486484	rs9985795	0.352022	0.0609676	7.74475e-09
Arm fat-free mass	Sepsis || id:ieu-b-4980	486484	All	0.354656	0.0609925	6.07263e-09
Basal metabolic rate	Sepsis || id:ieu-b-4980	486484	rs10020631	0.307713	0.054443	1.58572e-08
Basal metabolic rate	Sepsis || id:ieu-b-4980	486484	rs10058393	0.312402	0.0546392	1.08074e-08
Basal metabolic rate	Sepsis || id:ieu-b-4980	486484	rs1008158	0.309742	0.0546575	1.45361e-08
Basal metabolic rate	Sepsis || id:ieu-b-4980	486484	rs10172196	0.308462	0.054657	1.66536e-08
Basal metabolic rate	Sepsis || id:ieu-b-4980	486484	rs10176567	0.312083	0.0546403	1.11927e-08
Basal metabolic rate	Sepsis || id:ieu-b-4980	486484	rs10188231	0.313125	0.0545974	9.74174e-09
Basal metabolic rate	Sepsis || id:ieu-b-4980	486484	rs10202845	0.31041	0.0546975	1.3866e-08
Basal metabolic rate	Sepsis || id:ieu-b-4980	486484	rs10236214	0.309229	0.0547791	1.65158e-08
Basal metabolic rate	Sepsis || id:ieu-b-4980	486484	rs10248298	0.305751	0.0544882	2.0078e-08
Basal metabolic rate	Sepsis || id:ieu-b-4980	486484	rs10260993	0.310079	0.0546647	1.40826e-08
Basal metabolic rate	Sepsis || id:ieu-b-4980	486484	rs10269774	0.312141	0.0548819	1.28905e-08
Basal metabolic rate	Sepsis || id:ieu-b-4980	486484	rs10401784	0.311509	0.0546883	1.22591e-08
Basal metabolic rate	Sepsis || id:ieu-b-4980	486484	rs10404726	0.311712	0.0546705	1.1865e-08
Basal metabolic rate	Sepsis || id:ieu-b-4980	486484	rs1045475	0.311466	0.0547464	1.27591e-08
Basal metabolic rate	Sepsis || id:ieu-b-4980	486484	rs10457469	0.314264	0.0546645	8.97896e-09
Basal metabolic rate	Sepsis || id:ieu-b-4980	486484	rs1047891	0.310327	0.0547496	1.44387e-08
Basal metabolic rate	Sepsis || id:ieu-b-4980	486484	rs10511111	0.310356	0.0546772	1.37757e-08
Basal metabolic rate	Sepsis || id:ieu-b-4980	486484	rs1055332	0.308707	0.0546379	1.60398e-08
Basal metabolic rate	Sepsis || id:ieu-b-4980	486484	rs1064213	0.311044	0.0547041	1.30096e-08
Basal metabolic rate	Sepsis || id:ieu-b-4980	486484	rs10740991	0.3086	0.0546051	1.59064e-08
Basal metabolic rate	Sepsis || id:ieu-b-4980	486484	rs10748128	0.310593	0.0547025	1.36393e-08
Basal metabolic rate	Sepsis || id:ieu-b-4980	486484	rs10773172	0.30909	0.0547525	1.64957e-08
Basal metabolic rate	Sepsis || id:ieu-b-4980	486484	rs10775348	0.313298	0.0546494	9.87447e-09
Basal metabolic rate	Sepsis || id:ieu-b-4980	486484	rs10775406	0.309379	0.0546478	1.50209e-08
Basal metabolic rate	Sepsis || id:ieu-b-4980	486484	rs10777860	0.312317	0.0546768	1.11615e-08
Basal metabolic rate	Sepsis || id:ieu-b-4980	486484	rs10803955	0.311123	0.0546977	1.28502e-08
Basal metabolic rate	Sepsis || id:ieu-b-4980	486484	rs10822373	0.309822	0.0546514	1.43576e-08
Basal metabolic rate	Sepsis || id:ieu-b-4980	486484	rs10843397	0.308912	0.054606	1.53946e-08
Basal metabolic rate	Sepsis || id:ieu-b-4980	486484	rs10870597	0.314014	0.0545415	8.54468e-09
Basal metabolic rate	Sepsis || id:ieu-b-4980	486484	rs10886477	0.310386	0.0546722	1.36909e-08
Basal metabolic rate	Sepsis || id:ieu-b-4980	486484	rs10914462	0.31244	0.0546644	1.0932e-08
Basal metabolic rate	Sepsis || id:ieu-b-4980	486484	rs10938397	0.307862	0.0546816	1.8012e-08
Basal metabolic rate	Sepsis || id:ieu-b-4980	486484	rs10939792	0.310423	0.0546789	1.36922e-08
Basal metabolic rate	Sepsis || id:ieu-b-4980	486484	rs10945541	0.307969	0.0545466	1.64239e-08
Basal metabolic rate	Sepsis || id:ieu-b-4980	486484	rs10979612	0.310793	0.0546894	1.32447e-08
Basal metabolic rate	Sepsis || id:ieu-b-4980	486484	rs10995366	0.310448	0.0546793	1.36593e-08
Basal metabolic rate	Sepsis || id:ieu-b-4980	486484	rs11014285	0.308755	0.0546956	1.65214e-08
Basal metabolic rate	Sepsis || id:ieu-b-4980	486484	rs11018104	0.31257	0.0545996	1.03579e-08
Basal metabolic rate	Sepsis || id:ieu-b-4980	486484	rs11030112	0.308167	0.0547497	1.81623e-08
Basal metabolic rate	Sepsis || id:ieu-b-4980	486484	rs11049684	0.311735	0.0546808	1.19109e-08
Basal metabolic rate	Sepsis || id:ieu-b-4980	486484	rs11065015	0.31364	0.054594	9.19452e-09
Basal metabolic rate	Sepsis || id:ieu-b-4980	486484	rs11065979	0.309527	0.0547142	1.53897e-08
Basal metabolic rate	Sepsis || id:ieu-b-4980	486484	rs1108548	0.311878	0.0547178	1.19979e-08
Basal metabolic rate	Sepsis || id:ieu-b-4980	486484	rs11097755	0.313631	0.0545649	9.03797e-09
Basal metabolic rate	Sepsis || id:ieu-b-4980	486484	rs111365325	0.311466	0.0547081	1.24655e-08
Basal metabolic rate	Sepsis || id:ieu-b-4980	486484	rs11142700	0.307315	0.054458	1.66949e-08
Basal metabolic rate	Sepsis || id:ieu-b-4980	486484	rs11153171	0.310476	0.0547137	1.39042e-08
Basal metabolic rate	Sepsis || id:ieu-b-4980	486484	rs111598585	0.311448	0.0546672	1.21819e-08
Basal metabolic rate	Sepsis || id:ieu-b-4980	486484	rs11160601	0.310397	0.0546891	1.38148e-08
Basal metabolic rate	Sepsis || id:ieu-b-4980	486484	rs111640872	0.312963	0.0547101	1.06284e-08
Basal metabolic rate	Sepsis || id:ieu-b-4980	486484	rs11175890	0.313848	0.0544765	8.35322e-09
Basal metabolic rate	Sepsis || id:ieu-b-4980	486484	rs11196652	0.310022	0.0546686	1.42018e-08
Basal metabolic rate	Sepsis || id:ieu-b-4980	486484	rs11205354	0.309824	0.0546571	1.4404e-08
Basal metabolic rate	Sepsis || id:ieu-b-4980	486484	rs112069922	0.308393	0.0546395	1.66011e-08
Basal metabolic rate	Sepsis || id:ieu-b-4980	486484	rs11217843	0.311563	0.0546824	1.21449e-08
Basal metabolic rate	Sepsis || id:ieu-b-4980	486484	rs11243202	0.308865	0.0547619	1.69905e-08
Basal metabolic rate	Sepsis || id:ieu-b-4980	486484	rs11245450	0.307455	0.054582	1.77208e-08
Basal metabolic rate	Sepsis || id:ieu-b-4980	486484	rs112544217	0.311401	0.0546692	1.22587e-08
Basal metabolic rate	Sepsis || id:ieu-b-4980	486484	rs112560164	0.310473	0.0546816	1.36412e-08
Basal metabolic rate	Sepsis || id:ieu-b-4980	486484	rs112685832	0.309314	0.0546431	1.50821e-08
Basal metabolic rate	Sepsis || id:ieu-b-4980	486484	rs112758380	0.310552	0.0546838	1.35446e-08
Basal metabolic rate	Sepsis || id:ieu-b-4980	486484	rs112875651	0.315002	0.0545489	7.71053e-09
Basal metabolic rate	Sepsis || id:ieu-b-4980	486484	rs112957890	0.311492	0.054679	1.22116e-08
Basal metabolic rate	Sepsis || id:ieu-b-4980	486484	rs113619763	0.311644	0.0546657	1.1917e-08
Basal metabolic rate	Sepsis || id:ieu-b-4980	486484	rs114056237	0.308504	0.0546905	1.69164e-08
Basal metabolic rate	Sepsis || id:ieu-b-4980	486484	rs114177791	0.311192	0.054686	1.26651e-08
Basal metabolic rate	Sepsis || id:ieu-b-4980	486484	rs115056380	0.307435	0.0544688	1.65911e-08
Basal metabolic rate	Sepsis || id:ieu-b-4980	486484	rs115179432	0.313899	0.054617	9.06966e-09
Basal metabolic rate	Sepsis || id:ieu-b-4980	486484	rs11525873	0.311391	0.054677	1.23305e-08
Basal metabolic rate	Sepsis || id:ieu-b-4980	486484	rs11578046	0.310379	0.0547138	1.40505e-08
Basal metabolic rate	Sepsis || id:ieu-b-4980	486484	rs115946508	0.31397	0.0544965	8.34771e-09
Basal metabolic rate	Sepsis || id:ieu-b-4980	486484	rs11611651	0.30883	0.054639	1.58416e-08
Basal metabolic rate	Sepsis || id:ieu-b-4980	486484	rs11616283	0.311798	0.0546623	1.16971e-08
Basal metabolic rate	Sepsis || id:ieu-b-4980	486484	rs116165844	0.311161	0.0546737	1.26119e-08
Basal metabolic rate	Sepsis || id:ieu-b-4980	486484	rs116337081	0.311074	0.0546728	1.27225e-08
Basal metabolic rate	Sepsis || id:ieu-b-4980	486484	rs11663903	0.30943	0.0546354	1.48285e-08
Basal metabolic rate	Sepsis || id:ieu-b-4980	486484	rs11684531	0.309276	0.0546204	1.49381e-08
Basal metabolic rate	Sepsis || id:ieu-b-4980	486484	rs11688707	0.30965	0.0546517	1.46263e-08
Basal metabolic rate	Sepsis || id:ieu-b-4980	486484	rs11689727	0.310106	0.0546963	1.43126e-08
Basal metabolic rate	Sepsis || id:ieu-b-4980	486484	rs117034105	0.311835	0.0546506	1.15674e-08
Basal metabolic rate	Sepsis || id:ieu-b-4980	486484	rs11709402	0.309388	0.0546734	1.52403e-08
Basal metabolic rate	Sepsis || id:ieu-b-4980	486484	rs11739036	0.309052	0.0546689	1.57531e-08
Basal metabolic rate	Sepsis || id:ieu-b-4980	486484	rs117451679	0.309196	0.0546329	1.51788e-08
Basal metabolic rate	Sepsis || id:ieu-b-4980	486484	rs117543413	0.310659	0.054693	1.34649e-08
Basal metabolic rate	Sepsis || id:ieu-b-4980	486484	rs11756675	0.311375	0.0546683	1.22855e-08
Basal metabolic rate	Sepsis || id:ieu-b-4980	486484	rs1176314	0.311421	0.0546692	1.22317e-08
Basal metabolic rate	Sepsis || id:ieu-b-4980	486484	rs11777007	0.306389	0.0544908	1.87919e-08
Basal metabolic rate	Sepsis || id:ieu-b-4980	486484	rs11785562	0.312385	0.0546596	1.09645e-08
Basal metabolic rate	Sepsis || id:ieu-b-4980	486484	rs11794152	0.313191	0.0546354	9.9025e-09
Basal metabolic rate	Sepsis || id:ieu-b-4980	486484	rs1179905	0.310837	0.0546839	1.31382e-08
Basal metabolic rate	Sepsis || id:ieu-b-4980	486484	rs118173451	0.311382	0.0546698	1.22873e-08
Basal metabolic rate	Sepsis || id:ieu-b-4980	486484	rs11833839	0.311772	0.054664	1.1742e-08
Basal metabolic rate	Sepsis || id:ieu-b-4980	486484	rs11880992	0.31016	0.0547199	1.44353e-08
Basal metabolic rate	Sepsis || id:ieu-b-4980	486484	rs11997525	0.309433	0.0546823	1.52493e-08
Basal metabolic rate	Sepsis || id:ieu-b-4980	486484	rs12047401	0.314438	0.0543608	7.28291e-09
Basal metabolic rate	Sepsis || id:ieu-b-4980	486484	rs1205593	0.310871	0.054725	1.3422e-08
Basal metabolic rate	Sepsis || id:ieu-b-4980	486484	rs12083887	0.310318	0.0546682	1.37559e-08
Basal metabolic rate	Sepsis || id:ieu-b-4980	486484	rs12095997	0.31175	0.0547076	1.20885e-08
Basal metabolic rate	Sepsis || id:ieu-b-4980	486484	rs12123505	0.309241	0.0546269	1.50526e-08
Basal metabolic rate	Sepsis || id:ieu-b-4980	486484	rs12129705	0.309026	0.054607	1.52174e-08
Basal metabolic rate	Sepsis || id:ieu-b-4980	486484	rs12140153	0.312749	0.0546655	1.05807e-08
Basal metabolic rate	Sepsis || id:ieu-b-4980	486484	rs12156265	0.312243	0.0546423	1.10155e-08
Basal metabolic rate	Sepsis || id:ieu-b-4980	486484	rs12188627	0.314467	0.0545455	8.15476e-09
Basal metabolic rate	Sepsis || id:ieu-b-4980	486484	rs12199246	0.31042	0.0546755	1.36678e-08
Basal metabolic rate	Sepsis || id:ieu-b-4980	486484	rs12200061	0.311181	0.0546742	1.25883e-08
Basal metabolic rate	Sepsis || id:ieu-b-4980	486484	rs12209223	0.308191	0.0545853	1.64194e-08
Basal metabolic rate	Sepsis || id:ieu-b-4980	486484	rs12213070	0.309402	0.0546547	1.50468e-08
Basal metabolic rate	Sepsis || id:ieu-b-4980	486484	rs12216497	0.311882	0.0546915	1.18018e-08
Basal metabolic rate	Sepsis || id:ieu-b-4980	486484	rs1228024	0.309369	0.0546627	1.51724e-08
Basal metabolic rate	Sepsis || id:ieu-b-4980	486484	rs12294689	0.313248	0.054571	9.45681e-09
Basal metabolic rate	Sepsis || id:ieu-b-4980	486484	rs12364470	0.311416	0.054676	1.22893e-08
Basal metabolic rate	Sepsis || id:ieu-b-4980	486484	rs12427047	0.312846	0.0546366	1.02857e-08
Basal metabolic rate	Sepsis || id:ieu-b-4980	486484	rs12553221	0.312369	0.0546196	1.07157e-08
Basal metabolic rate	Sepsis || id:ieu-b-4980	486484	rs1260326	0.310297	0.0547758	1.4715e-08
Basal metabolic rate	Sepsis || id:ieu-b-4980	486484	rs12657771	0.313286	0.0546728	1.00308e-08
Basal metabolic rate	Sepsis || id:ieu-b-4980	486484	rs12694042	0.311805	0.0546616	1.16835e-08
Basal metabolic rate	Sepsis || id:ieu-b-4980	486484	rs12713004	0.306624	0.0546199	1.97959e-08
Basal metabolic rate	Sepsis || id:ieu-b-4980	486484	rs12731187	0.309533	0.0546461	1.47611e-08
Basal metabolic rate	Sepsis || id:ieu-b-4980	486484	rs12731454	0.309015	0.0546586	1.57178e-08
Basal metabolic rate	Sepsis || id:ieu-b-4980	486484	rs12763284	0.31047	0.0547131	1.39087e-08
Basal metabolic rate	Sepsis || id:ieu-b-4980	486484	rs12764498	0.311784	0.0546729	1.17913e-08
Basal metabolic rate	Sepsis || id:ieu-b-4980	486484	rs12820906	0.309944	0.0546865	1.4477e-08
Basal metabolic rate	Sepsis || id:ieu-b-4980	486484	rs12879423	0.315543	0.0545962	7.48922e-09
Basal metabolic rate	Sepsis || id:ieu-b-4980	486484	rs12888955	0.307482	0.0544856	1.66762e-08
Basal metabolic rate	Sepsis || id:ieu-b-4980	486484	rs12889702	0.311048	0.0546851	1.28544e-08
Basal metabolic rate	Sepsis || id:ieu-b-4980	486484	rs12907384	0.310116	0.0546963	1.42973e-08
Basal metabolic rate	Sepsis || id:ieu-b-4980	486484	rs12908182	0.307919	0.0545976	1.70262e-08
Basal metabolic rate	Sepsis || id:ieu-b-4980	486484	rs12926311	0.308194	0.0545543	1.61105e-08
Basal metabolic rate	Sepsis || id:ieu-b-4980	486484	rs12934835	0.313636	0.0546328	9.42274e-09
Basal metabolic rate	Sepsis || id:ieu-b-4980	486484	rs1296328	0.311826	0.05468	1.17891e-08
Basal metabolic rate	Sepsis || id:ieu-b-4980	486484	rs13043303	0.3062	0.0546392	2.09412e-08
Basal metabolic rate	Sepsis || id:ieu-b-4980	486484	rs13059004	0.311079	0.054685	1.28112e-08
Basal metabolic rate	Sepsis || id:ieu-b-4980	486484	rs13085472	0.311905	0.0546567	1.15239e-08
Basal metabolic rate	Sepsis || id:ieu-b-4980	486484	rs13125807	0.310423	0.0546807	1.37065e-08
Basal metabolic rate	Sepsis || id:ieu-b-4980	486484	rs13185520	0.312497	0.0546093	1.05019e-08
Basal metabolic rate	Sepsis || id:ieu-b-4980	486484	rs13225455	0.309187	0.0546099	1.49858e-08
Basal metabolic rate	Sepsis || id:ieu-b-4980	486484	rs13244614	0.310583	0.0546982	1.36179e-08
Basal metabolic rate	Sepsis || id:ieu-b-4980	486484	rs13299559	0.312605	0.0546557	1.06819e-08
Basal metabolic rate	Sepsis || id:ieu-b-4980	486484	rs13392666	0.312561	0.0546036	1.03932e-08
Basal metabolic rate	Sepsis || id:ieu-b-4980	486484	rs13430869	0.313388	0.0546356	9.69631e-09
Basal metabolic rate	Sepsis || id:ieu-b-4980	486484	rs1351394	0.318888	0.054776	5.82567e-09
Basal metabolic rate	Sepsis || id:ieu-b-4980	486484	rs1374370	0.313223	0.0546073	9.69867e-09
Basal metabolic rate	Sepsis || id:ieu-b-4980	486484	rs1407031	0.309696	0.0546534	1.45701e-08
Basal metabolic rate	Sepsis || id:ieu-b-4980	486484	rs1412234	0.310883	0.0547071	1.32598e-08
Basal metabolic rate	Sepsis || id:ieu-b-4980	486484	rs141729694	0.309213	0.0546847	1.56325e-08
Basal metabolic rate	Sepsis || id:ieu-b-4980	486484	rs1418433	0.311453	0.0546715	1.22076e-08
Basal metabolic rate	Sepsis || id:ieu-b-4980	486484	rs1421035	0.312933	0.0545848	9.86931e-09
Basal metabolic rate	Sepsis || id:ieu-b-4980	486484	rs143384	0.309606	0.055097	1.91749e-08
Basal metabolic rate	Sepsis || id:ieu-b-4980	486484	rs1443536	0.309291	0.0546823	1.54818e-08
Basal metabolic rate	Sepsis || id:ieu-b-4980	486484	rs1447498	0.309595	0.0546457	1.46603e-08
Basal metabolic rate	Sepsis || id:ieu-b-4980	486484	rs145391487	0.309227	0.0546351	1.51491e-08
Basal metabolic rate	Sepsis || id:ieu-b-4980	486484	rs146851424	0.314892	0.0546976	8.56475e-09
Basal metabolic rate	Sepsis || id:ieu-b-4980	486484	rs147110934	0.313319	0.054597	9.53735e-09
Basal metabolic rate	Sepsis || id:ieu-b-4980	486484	rs147233090	0.312536	0.0546326	1.06088e-08
Basal metabolic rate	Sepsis || id:ieu-b-4980	486484	rs1478575	0.310076	0.0547532	1.48624e-08
Basal metabolic rate	Sepsis || id:ieu-b-4980	486484	rs148662000	0.313727	0.0544759	8.46144e-09
Basal metabolic rate	Sepsis || id:ieu-b-4980	486484	rs1521624	0.310942	0.0546914	1.30522e-08
Basal metabolic rate	Sepsis || id:ieu-b-4980	486484	rs1524445	0.308357	0.0546267	1.65373e-08
Basal metabolic rate	Sepsis || id:ieu-b-4980	486484	rs1542224	0.308583	0.0546559	1.64289e-08
Basal metabolic rate	Sepsis || id:ieu-b-4980	486484	rs1553065	0.311482	0.0546698	1.21568e-08
Basal metabolic rate	Sepsis || id:ieu-b-4980	486484	rs1582931	0.307644	0.0547559	1.92666e-08
Basal metabolic rate	Sepsis || id:ieu-b-4980	486484	rs1640779	0.314636	0.0546136	8.35531e-09
Basal metabolic rate	Sepsis || id:ieu-b-4980	486484	rs1657222	0.312163	0.0546481	1.115e-08
Basal metabolic rate	Sepsis || id:ieu-b-4980	486484	rs16891847	0.312328	0.0546177	1.0751e-08
Basal metabolic rate	Sepsis || id:ieu-b-4980	486484	rs16916881	0.306258	0.0543844	1.788e-08
Basal metabolic rate	Sepsis || id:ieu-b-4980	486484	rs16942324	0.309177	0.0546853	1.56981e-08
Basal metabolic rate	Sepsis || id:ieu-b-4980	486484	rs16996657	0.310357	0.0546764	1.37678e-08
Basal metabolic rate	Sepsis || id:ieu-b-4980	486484	rs17010961	0.310754	0.0546795	1.32213e-08
Basal metabolic rate	Sepsis || id:ieu-b-4980	486484	rs17024393	0.30963	0.0546794	1.49054e-08
Basal metabolic rate	Sepsis || id:ieu-b-4980	486484	rs17042011	0.309162	0.0546105	1.50294e-08
Basal metabolic rate	Sepsis || id:ieu-b-4980	486484	rs17069647	0.309806	0.0546577	1.44377e-08
Basal metabolic rate	Sepsis || id:ieu-b-4980	486484	rs17115481	0.306939	0.0544466	1.72604e-08
Basal metabolic rate	Sepsis || id:ieu-b-4980	486484	rs17157112	0.30796	0.0544951	1.59381e-08
Basal metabolic rate	Sepsis || id:ieu-b-4980	486484	rs1717726	0.309389	0.0546339	1.48795e-08
Basal metabolic rate	Sepsis || id:ieu-b-4980	486484	rs17197114	0.312475	0.0546359	1.07011e-08
Basal metabolic rate	Sepsis || id:ieu-b-4980	486484	rs17246129	0.310763	0.0546958	1.33391e-08
Basal metabolic rate	Sepsis || id:ieu-b-4980	486484	rs17363646	0.307126	0.0544722	1.71819e-08
Basal metabolic rate	Sepsis || id:ieu-b-4980	486484	rs17400325	0.312735	0.0546192	1.02991e-08
Basal metabolic rate	Sepsis || id:ieu-b-4980	486484	rs17443541	0.309812	0.0546684	1.45226e-08
Basal metabolic rate	Sepsis || id:ieu-b-4980	486484	rs17454077	0.311579	0.0546788	1.20972e-08
Basal metabolic rate	Sepsis || id:ieu-b-4980	486484	rs17491275	0.307902	0.054641	1.75061e-08
Basal metabolic rate	Sepsis || id:ieu-b-4980	486484	rs1780673	0.308557	0.0546329	1.62495e-08
Basal metabolic rate	Sepsis || id:ieu-b-4980	486484	rs17828687	0.311604	0.0546934	1.21725e-08
Basal metabolic rate	Sepsis || id:ieu-b-4980	486484	rs1813212	0.313993	0.0545387	8.54957e-09
Basal metabolic rate	Sepsis || id:ieu-b-4980	486484	rs1837367	0.308146	0.0545772	1.64175e-08
Basal metabolic rate	Sepsis || id:ieu-b-4980	486484	rs1846221	0.310282	0.05467	1.38239e-08
Basal metabolic rate	Sepsis || id:ieu-b-4980	486484	rs1910466	0.310581	0.0546796	1.34687e-08
Basal metabolic rate	Sepsis || id:ieu-b-4980	486484	rs1923766	0.307377	0.054389	1.59103e-08
Basal metabolic rate	Sepsis || id:ieu-b-4980	486484	rs1924936	0.309646	0.0547081	1.51394e-08
Basal metabolic rate	Sepsis || id:ieu-b-4980	486484	rs1927635	0.308741	0.0546222	1.58322e-08
Basal metabolic rate	Sepsis || id:ieu-b-4980	486484	rs1941697	0.31166	0.0546704	1.19307e-08
Basal metabolic rate	Sepsis || id:ieu-b-4980	486484	rs1966818	0.313232	0.0545405	9.29489e-09
Basal metabolic rate	Sepsis || id:ieu-b-4980	486484	rs1971955	0.309942	0.0546817	1.44384e-08
Basal metabolic rate	Sepsis || id:ieu-b-4980	486484	rs1984119	0.310002	0.0546996	1.45019e-08
Basal metabolic rate	Sepsis || id:ieu-b-4980	486484	rs2005172	0.320789	0.0545019	3.96073e-09
Basal metabolic rate	Sepsis || id:ieu-b-4980	486484	rs2016469	0.310464	0.0546783	1.36269e-08
Basal metabolic rate	Sepsis || id:ieu-b-4980	486484	rs2034923	0.313045	0.0546203	9.96642e-09
Basal metabolic rate	Sepsis || id:ieu-b-4980	486484	rs2071519	0.308602	0.0546468	1.6307e-08
Basal metabolic rate	Sepsis || id:ieu-b-4980	486484	rs2071951	0.312476	0.0546695	1.09237e-08
Basal metabolic rate	Sepsis || id:ieu-b-4980	486484	rs2077218	0.311835	0.0546867	1.18257e-08
Basal metabolic rate	Sepsis || id:ieu-b-4980	486484	rs2093147	0.312144	0.0546336	1.10738e-08
Basal metabolic rate	Sepsis || id:ieu-b-4980	486484	rs2095812	0.315313	0.0544786	7.12977e-09
Basal metabolic rate	Sepsis || id:ieu-b-4980	486484	rs2101975	0.309798	0.0547472	1.52522e-08
Basal metabolic rate	Sepsis || id:ieu-b-4980	486484	rs2102278	0.312309	0.0546705	1.11279e-08
Basal metabolic rate	Sepsis || id:ieu-b-4980	486484	rs2122823	0.311572	0.0546718	1.20544e-08
Basal metabolic rate	Sepsis || id:ieu-b-4980	486484	rs212526	0.311736	0.0546726	1.185e-08
Basal metabolic rate	Sepsis || id:ieu-b-4980	486484	rs2140046	0.315375	0.054481	7.09285e-09
Basal metabolic rate	Sepsis || id:ieu-b-4980	486484	rs2163832	0.315579	0.0545338	7.17188e-09
Basal metabolic rate	Sepsis || id:ieu-b-4980	486484	rs2192158	0.312314	0.0546292	1.08438e-08
Basal metabolic rate	Sepsis || id:ieu-b-4980	486484	rs2197563	0.311672	0.0546808	1.19921e-08
Basal metabolic rate	Sepsis || id:ieu-b-4980	486484	rs2225226	0.322065	0.0545818	3.62216e-09
Basal metabolic rate	Sepsis || id:ieu-b-4980	486484	rs2229840	0.306512	0.0546355	2.02182e-08
Basal metabolic rate	Sepsis || id:ieu-b-4980	486484	rs223942	0.311024	0.0546773	1.28276e-08
Basal metabolic rate	Sepsis || id:ieu-b-4980	486484	rs224048	0.309514	0.0546338	1.4682e-08
Basal metabolic rate	Sepsis || id:ieu-b-4980	486484	rs225111	0.3101	0.0546721	1.4115e-08
Basal metabolic rate	Sepsis || id:ieu-b-4980	486484	rs2252720	0.308796	0.0546713	1.6211e-08
Basal metabolic rate	Sepsis || id:ieu-b-4980	486484	rs2270894	0.3088	0.0546981	1.64667e-08
Basal metabolic rate	Sepsis || id:ieu-b-4980	486484	rs2276190	0.310368	0.0546754	1.37438e-08
Basal metabolic rate	Sepsis || id:ieu-b-4980	486484	rs2281175	0.308781	0.0546537	1.60659e-08
Basal metabolic rate	Sepsis || id:ieu-b-4980	486484	rs2287214	0.309562	0.0546381	1.46438e-08
Basal metabolic rate	Sepsis || id:ieu-b-4980	486484	rs2293176	0.30957	0.0546521	1.47562e-08
Basal metabolic rate	Sepsis || id:ieu-b-4980	486484	rs2293888	0.312773	0.0547019	1.07927e-08
Basal metabolic rate	Sepsis || id:ieu-b-4980	486484	rs2296316	0.31448	0.0545193	8.01097e-09
Basal metabolic rate	Sepsis || id:ieu-b-4980	486484	rs2303792	0.310064	0.0546616	1.40788e-08
Basal metabolic rate	Sepsis || id:ieu-b-4980	486484	rs2307111	0.312026	0.0547791	1.22588e-08
Basal metabolic rate	Sepsis || id:ieu-b-4980	486484	rs236587	0.308664	0.054574	1.55057e-08
Basal metabolic rate	Sepsis || id:ieu-b-4980	486484	rs2422054	0.31196	0.0546531	1.14309e-08
Basal metabolic rate	Sepsis || id:ieu-b-4980	486484	rs2439823	0.308928	0.0546241	1.55372e-08
Basal metabolic rate	Sepsis || id:ieu-b-4980	486484	rs244711	0.309211	0.0547184	1.59559e-08
Basal metabolic rate	Sepsis || id:ieu-b-4980	486484	rs247008	0.310943	0.0547113	1.32084e-08
Basal metabolic rate	Sepsis || id:ieu-b-4980	486484	rs2521349	0.30866	0.0545705	1.54785e-08
Basal metabolic rate	Sepsis || id:ieu-b-4980	486484	rs252938	0.314809	0.0544123	7.22455e-09
Basal metabolic rate	Sepsis || id:ieu-b-4980	486484	rs2533879	0.314122	0.0547673	9.71798e-09
Basal metabolic rate	Sepsis || id:ieu-b-4980	486484	rs254963	0.309599	0.0546533	1.47208e-08
Basal metabolic rate	Sepsis || id:ieu-b-4980	486484	rs2568958	0.311234	0.0546982	1.27026e-08
Basal metabolic rate	Sepsis || id:ieu-b-4980	486484	rs2569993	0.312138	0.0546498	1.11914e-08
Basal metabolic rate	Sepsis || id:ieu-b-4980	486484	rs2578246	0.309064	0.0546191	1.52673e-08
Basal metabolic rate	Sepsis || id:ieu-b-4980	486484	rs2611732	0.311338	0.054672	1.23625e-08
Basal metabolic rate	Sepsis || id:ieu-b-4980	486484	rs2615075	0.312533	0.0546546	1.07578e-08
Basal metabolic rate	Sepsis || id:ieu-b-4980	486484	rs2627692	0.310912	0.0546903	1.30838e-08
Basal metabolic rate	Sepsis || id:ieu-b-4980	486484	rs2650965	0.312596	0.0546227	1.04773e-08
Basal metabolic rate	Sepsis || id:ieu-b-4980	486484	rs2678204	0.3065	0.0545804	1.95912e-08
Basal metabolic rate	Sepsis || id:ieu-b-4980	486484	rs2699433	0.309829	0.0546682	1.44937e-08
Basal metabolic rate	Sepsis || id:ieu-b-4980	486484	rs2744956	0.30639	0.0549309	2.4368e-08
Basal metabolic rate	Sepsis || id:ieu-b-4980	486484	rs2756895	0.309657	0.0546557	1.46507e-08
Basal metabolic rate	Sepsis || id:ieu-b-4980	486484	rs2772435	0.313001	0.0545634	9.66708e-09
Basal metabolic rate	Sepsis || id:ieu-b-4980	486484	rs2789366	0.313002	0.0546079	9.93658e-09
Basal metabolic rate	Sepsis || id:ieu-b-4980	486484	rs281385	0.311618	0.0546627	1.19282e-08
Basal metabolic rate	Sepsis || id:ieu-b-4980	486484	rs284315	0.312072	0.0546444	1.12339e-08
Basal metabolic rate	Sepsis || id:ieu-b-4980	486484	rs284662	0.311533	0.0546802	1.21671e-08
Basal metabolic rate	Sepsis || id:ieu-b-4980	486484	rs28605759	0.31115	0.0546816	1.26877e-08
Basal metabolic rate	Sepsis || id:ieu-b-4980	486484	rs28620532	0.319289	0.0544064	4.39499e-09
Basal metabolic rate	Sepsis || id:ieu-b-4980	486484	rs2866719	0.307054	0.054461	1.71977e-08
Basal metabolic rate	Sepsis || id:ieu-b-4980	486484	rs2897968	0.3123	0.054718	1.14676e-08
Basal metabolic rate	Sepsis || id:ieu-b-4980	486484	rs2900208	0.31002	0.0547136	1.45964e-08
Basal metabolic rate	Sepsis || id:ieu-b-4980	486484	rs2952615	0.313084	0.0546732	1.02549e-08
Basal metabolic rate	Sepsis || id:ieu-b-4980	486484	rs29946	0.310958	0.0546763	1.29095e-08
Basal metabolic rate	Sepsis || id:ieu-b-4980	486484	rs310796	0.312303	0.0546726	1.115e-08
Basal metabolic rate	Sepsis || id:ieu-b-4980	486484	rs3110496	0.313506	0.054537	9.00362e-09
Basal metabolic rate	Sepsis || id:ieu-b-4980	486484	rs3116201	0.310061	0.0546932	1.43544e-08
Basal metabolic rate	Sepsis || id:ieu-b-4980	486484	rs31211	0.311812	0.0546889	1.18717e-08
Basal metabolic rate	Sepsis || id:ieu-b-4980	486484	rs3129962	0.314642	0.054357	7.10418e-09
Basal metabolic rate	Sepsis || id:ieu-b-4980	486484	rs3131014	0.307537	0.0546691	1.85055e-08
Basal metabolic rate	Sepsis || id:ieu-b-4980	486484	rs3212260	0.309516	0.0546913	1.51964e-08
Basal metabolic rate	Sepsis || id:ieu-b-4980	486484	rs34017457	0.311228	0.0546825	1.25887e-08
Basal metabolic rate	Sepsis || id:ieu-b-4980	486484	rs34055910	0.31132	0.054669	1.23637e-08
Basal metabolic rate	Sepsis || id:ieu-b-4980	486484	rs34147411	0.312576	0.0546379	1.05985e-08
Basal metabolic rate	Sepsis || id:ieu-b-4980	486484	rs34227797	0.308143	0.0545461	1.61175e-08
Basal metabolic rate	Sepsis || id:ieu-b-4980	486484	rs34268501	0.309646	0.0546495	1.46129e-08
Basal metabolic rate	Sepsis || id:ieu-b-4980	486484	rs34373881	0.311033	0.054674	1.27881e-08
Basal metabolic rate	Sepsis || id:ieu-b-4980	486484	rs34517439	0.302187	0.0547679	3.43691e-08
Basal metabolic rate	Sepsis || id:ieu-b-4980	486484	rs34693680	0.311895	0.0546741	1.16598e-08
Basal metabolic rate	Sepsis || id:ieu-b-4980	486484	rs34776209	0.312102	0.0547209	1.17353e-08
Basal metabolic rate	Sepsis || id:ieu-b-4980	486484	rs34825238	0.312123	0.0546406	1.11469e-08
Basal metabolic rate	Sepsis || id:ieu-b-4980	486484	rs34848742	0.312022	0.0546958	1.16567e-08
Basal metabolic rate	Sepsis || id:ieu-b-4980	486484	rs34879158	0.310155	0.0547906	1.50721e-08
Basal metabolic rate	Sepsis || id:ieu-b-4980	486484	rs35050648	0.311203	0.0546733	1.25524e-08
Basal metabolic rate	Sepsis || id:ieu-b-4980	486484	rs35251247	0.309213	0.0546793	1.55819e-08
Basal metabolic rate	Sepsis || id:ieu-b-4980	486484	rs35467921	0.305787	0.0547888	2.38864e-08
Basal metabolic rate	Sepsis || id:ieu-b-4980	486484	rs35506085	0.306206	0.0546258	2.07629e-08
Basal metabolic rate	Sepsis || id:ieu-b-4980	486484	rs35626515	0.307812	0.0546803	1.80944e-08
Basal metabolic rate	Sepsis || id:ieu-b-4980	486484	rs35665085	0.310824	0.0546754	1.30897e-08
Basal metabolic rate	Sepsis || id:ieu-b-4980	486484	rs35679149	0.308311	0.0545667	1.603e-08
Basal metabolic rate	Sepsis || id:ieu-b-4980	486484	rs357486	0.308457	0.0546432	1.65247e-08
Basal metabolic rate	Sepsis || id:ieu-b-4980	486484	rs35874463	0.310498	0.054684	1.36251e-08
Basal metabolic rate	Sepsis || id:ieu-b-4980	486484	rs36000545	0.310608	0.0547537	1.40466e-08
Basal metabolic rate	Sepsis || id:ieu-b-4980	486484	rs36012032	0.308708	0.0546453	1.61093e-08
Basal metabolic rate	Sepsis || id:ieu-b-4980	486484	rs36100359	0.312767	0.0545927	1.00971e-08
Basal metabolic rate	Sepsis || id:ieu-b-4980	486484	rs365352	0.311938	0.0547156	1.19048e-08
Basal metabolic rate	Sepsis || id:ieu-b-4980	486484	rs36695	0.309259	0.0546362	1.51081e-08
Basal metabolic rate	Sepsis || id:ieu-b-4980	486484	rs3730071	0.311223	0.0546812	1.25868e-08
Basal metabolic rate	Sepsis || id:ieu-b-4980	486484	rs3740591	0.310186	0.0546947	1.41778e-08
Basal metabolic rate	Sepsis || id:ieu-b-4980	486484	rs3744806	0.309152	0.0546312	1.5236e-08
Basal metabolic rate	Sepsis || id:ieu-b-4980	486484	rs3759094	0.306147	0.054481	1.91702e-08
Basal metabolic rate	Sepsis || id:ieu-b-4980	486484	rs3765351	0.311435	0.054684	1.2325e-08
Basal metabolic rate	Sepsis || id:ieu-b-4980	486484	rs3778934	0.311872	0.0546573	1.15695e-08
Basal metabolic rate	Sepsis || id:ieu-b-4980	486484	rs3800963	0.312259	0.0546248	1.0878e-08
Basal metabolic rate	Sepsis || id:ieu-b-4980	486484	rs3810291	0.309167	0.0547549	1.63857e-08
Basal metabolic rate	Sepsis || id:ieu-b-4980	486484	rs3812550	0.309979	0.0546575	1.41709e-08
Basal metabolic rate	Sepsis || id:ieu-b-4980	486484	rs3822742	0.30844	0.0546881	1.70061e-08
Basal metabolic rate	Sepsis || id:ieu-b-4980	486484	rs3845344	0.307687	0.0545364	1.6821e-08
Basal metabolic rate	Sepsis || id:ieu-b-4980	486484	rs3853252	0.310541	0.0547494	1.41103e-08
Basal metabolic rate	Sepsis || id:ieu-b-4980	486484	rs3853474	0.30933	0.0546355	1.49884e-08
Basal metabolic rate	Sepsis || id:ieu-b-4980	486484	rs3925	0.311274	0.0546795	1.2505e-08
Basal metabolic rate	Sepsis || id:ieu-b-4980	486484	rs41311445	0.305493	0.0545673	2.16252e-08
Basal metabolic rate	Sepsis || id:ieu-b-4980	486484	rs4132132	0.312076	0.0546614	1.13465e-08
Basal metabolic rate	Sepsis || id:ieu-b-4980	486484	rs41458449	0.313206	0.0545431	9.33697e-09
Basal metabolic rate	Sepsis || id:ieu-b-4980	486484	rs4240326	0.302131	0.0546362	3.20468e-08
Basal metabolic rate	Sepsis || id:ieu-b-4980	486484	rs4253755	0.310933	0.0546765	1.29459e-08
Basal metabolic rate	Sepsis || id:ieu-b-4980	486484	rs4268495	0.312506	0.0546293	1.06224e-08
Basal metabolic rate	Sepsis || id:ieu-b-4980	486484	rs4282339	0.304642	0.0545274	2.31097e-08
Basal metabolic rate	Sepsis || id:ieu-b-4980	486484	rs4369779	0.307485	0.0548002	2.01144e-08
Basal metabolic rate	Sepsis || id:ieu-b-4980	486484	rs4525525	0.313657	0.05457	9.04145e-09
Basal metabolic rate	Sepsis || id:ieu-b-4980	486484	rs4556997	0.307029	0.054494	1.75896e-08
Basal metabolic rate	Sepsis || id:ieu-b-4980	486484	rs4567604	0.310411	0.0546768	1.36917e-08
Basal metabolic rate	Sepsis || id:ieu-b-4980	486484	rs4619406	0.306926	0.0545264	1.81323e-08
Basal metabolic rate	Sepsis || id:ieu-b-4980	486484	rs4635681	0.310643	0.0546809	1.33899e-08
Basal metabolic rate	Sepsis || id:ieu-b-4980	486484	rs4648626	0.311558	0.0546677	1.20423e-08
Basal metabolic rate	Sepsis || id:ieu-b-4980	486484	rs4653016	0.315481	0.0545917	7.51866e-09
Basal metabolic rate	Sepsis || id:ieu-b-4980	486484	rs4740292	0.309672	0.0546517	1.45926e-08
Basal metabolic rate	Sepsis || id:ieu-b-4980	486484	rs475390	0.317035	0.054609	6.41573e-09
Basal metabolic rate	Sepsis || id:ieu-b-4980	486484	rs4776970	0.312037	0.0546972	1.16472e-08
Basal metabolic rate	Sepsis || id:ieu-b-4980	486484	rs4782286	0.310279	0.0546912	1.40079e-08
Basal metabolic rate	Sepsis || id:ieu-b-4980	486484	rs4819021	0.309507	0.0546546	1.48782e-08
Basal metabolic rate	Sepsis || id:ieu-b-4980	486484	rs485554	0.311652	0.0547316	1.23967e-08
Basal metabolic rate	Sepsis || id:ieu-b-4980	486484	rs4858940	0.30782	0.0546162	1.73994e-08
Basal metabolic rate	Sepsis || id:ieu-b-4980	486484	rs4865465	0.308974	0.0546436	1.56437e-08
Basal metabolic rate	Sepsis || id:ieu-b-4980	486484	rs4865956	0.311085	0.0546933	1.28677e-08
Basal metabolic rate	Sepsis || id:ieu-b-4980	486484	rs4883723	0.309842	0.054697	1.47286e-08
Basal metabolic rate	Sepsis || id:ieu-b-4980	486484	rs4899012	0.309388	0.0548167	1.66108e-08
Basal metabolic rate	Sepsis || id:ieu-b-4980	486484	rs4912905	0.314141	0.0545007	8.21571e-09
Basal metabolic rate	Sepsis || id:ieu-b-4980	486484	rs4946936	0.30922	0.0547967	1.67064e-08
Basal metabolic rate	Sepsis || id:ieu-b-4980	486484	rs4968799	0.31017	0.0547017	1.42627e-08
Basal metabolic rate	Sepsis || id:ieu-b-4980	486484	rs4974072	0.316471	0.0543743	5.87641e-09
Basal metabolic rate	Sepsis || id:ieu-b-4980	486484	rs4980826	0.310809	0.0546774	1.31253e-08
Basal metabolic rate	Sepsis || id:ieu-b-4980	486484	rs5019542	0.30946	0.0546602	1.50029e-08
Basal metabolic rate	Sepsis || id:ieu-b-4980	486484	rs505575	0.314046	0.0545228	8.41679e-09
Basal metabolic rate	Sepsis || id:ieu-b-4980	486484	rs508347	0.307791	0.0546002	1.72853e-08
Basal metabolic rate	Sepsis || id:ieu-b-4980	486484	rs532499	0.309036	0.0546223	1.53434e-08
Basal metabolic rate	Sepsis || id:ieu-b-4980	486484	rs543874	0.306534	0.0548277	2.2594e-08
Basal metabolic rate	Sepsis || id:ieu-b-4980	486484	rs55674305	0.313734	0.0545779	9.01066e-09
Basal metabolic rate	Sepsis || id:ieu-b-4980	486484	rs55726687	0.309417	0.0547157	1.55855e-08
Basal metabolic rate	Sepsis || id:ieu-b-4980	486484	rs55831773	0.311098	0.0547107	1.29877e-08
Basal metabolic rate	Sepsis || id:ieu-b-4980	486484	rs55854145	0.308717	0.0545748	1.54253e-08
Basal metabolic rate	Sepsis || id:ieu-b-4980	486484	rs56094641	0.304966	0.0552581	3.41061e-08
Basal metabolic rate	Sepsis || id:ieu-b-4980	486484	rs56130943	0.314112	0.0544256	7.86174e-09
Basal metabolic rate	Sepsis || id:ieu-b-4980	486484	rs56383938	0.308963	0.0546262	1.54991e-08
Basal metabolic rate	Sepsis || id:ieu-b-4980	486484	rs57126421	0.310186	0.0546856	1.40999e-08
Basal metabolic rate	Sepsis || id:ieu-b-4980	486484	rs573455	0.309871	0.0546543	1.43083e-08
Basal metabolic rate	Sepsis || id:ieu-b-4980	486484	rs5752989	0.311802	0.0546823	1.18368e-08
Basal metabolic rate	Sepsis || id:ieu-b-4980	486484	rs57636386	0.30982	0.0547166	1.49384e-08
Basal metabolic rate	Sepsis || id:ieu-b-4980	486484	rs578366	0.31129	0.0546901	1.25632e-08
Basal metabolic rate	Sepsis || id:ieu-b-4980	486484	rs58584712	0.311406	0.0546682	1.22448e-08
Basal metabolic rate	Sepsis || id:ieu-b-4980	486484	rs58857770	0.311779	0.0546753	1.18146e-08
Basal metabolic rate	Sepsis || id:ieu-b-4980	486484	rs599004	0.307751	0.0545668	1.70152e-08
Basal metabolic rate	Sepsis || id:ieu-b-4980	486484	rs59985551	0.311679	0.054752	1.25141e-08
Basal metabolic rate	Sepsis || id:ieu-b-4980	486484	rs60077625	0.31357	0.0546672	9.69549e-09
Basal metabolic rate	Sepsis || id:ieu-b-4980	486484	rs6026578	0.3073	0.0545342	1.75053e-08
Basal metabolic rate	Sepsis || id:ieu-b-4980	486484	rs6130953	0.311089	0.0546745	1.2716e-08
Basal metabolic rate	Sepsis || id:ieu-b-4980	486484	rs6136938	0.312048	0.0546668	1.14183e-08
Basal metabolic rate	Sepsis || id:ieu-b-4980	486484	rs6142059	0.31293	0.0546446	1.02436e-08
Basal metabolic rate	Sepsis || id:ieu-b-4980	486484	rs61628776	0.314529	0.0545368	8.05609e-09
Basal metabolic rate	Sepsis || id:ieu-b-4980	486484	rs61729527	0.307945	0.0546009	1.70117e-08
Basal metabolic rate	Sepsis || id:ieu-b-4980	486484	rs61828917	0.310123	0.0546634	1.40059e-08
Basal metabolic rate	Sepsis || id:ieu-b-4980	486484	rs61869763	0.313039	0.0546434	1.01172e-08
Basal metabolic rate	Sepsis || id:ieu-b-4980	486484	rs62246311	0.309557	0.0546609	1.48554e-08
Basal metabolic rate	Sepsis || id:ieu-b-4980	486484	rs6235	0.311055	0.05474	1.32815e-08
Basal metabolic rate	Sepsis || id:ieu-b-4980	486484	rs62372052	0.315673	0.0546455	7.61629e-09
Basal metabolic rate	Sepsis || id:ieu-b-4980	486484	rs62396185	0.311923	0.0548121	1.26459e-08
Basal metabolic rate	Sepsis || id:ieu-b-4980	486484	rs62439025	0.311837	0.0546615	1.16425e-08
Basal metabolic rate	Sepsis || id:ieu-b-4980	486484	rs62460522	0.312771	0.0545879	1.00623e-08
Basal metabolic rate	Sepsis || id:ieu-b-4980	486484	rs62466118	0.309858	0.0546602	1.43808e-08
Basal metabolic rate	Sepsis || id:ieu-b-4980	486484	rs62515437	0.305311	0.0545886	2.23243e-08
Basal metabolic rate	Sepsis || id:ieu-b-4980	486484	rs62621197	0.309656	0.0547113	1.51539e-08
Basal metabolic rate	Sepsis || id:ieu-b-4980	486484	rs62621400	0.307065	0.0545118	1.77099e-08
Basal metabolic rate	Sepsis || id:ieu-b-4980	486484	rs62621812	0.313482	0.05463	9.56469e-09
Basal metabolic rate	Sepsis || id:ieu-b-4980	486484	rs6437277	0.311004	0.0546917	1.29671e-08
Basal metabolic rate	Sepsis || id:ieu-b-4980	486484	rs6493780	0.310687	0.0546843	1.33546e-08
Basal metabolic rate	Sepsis || id:ieu-b-4980	486484	rs6500249	0.311388	0.0546699	1.22805e-08
Basal metabolic rate	Sepsis || id:ieu-b-4980	486484	rs655598	0.312221	0.0546679	1.12164e-08
Basal metabolic rate	Sepsis || id:ieu-b-4980	486484	rs6563808	0.309375	0.0546442	1.49952e-08
Basal metabolic rate	Sepsis || id:ieu-b-4980	486484	rs6567160	0.322364	0.0551398	5.02607e-09
Basal metabolic rate	Sepsis || id:ieu-b-4980	486484	rs6570509	0.309079	0.054698	1.59854e-08
Basal metabolic rate	Sepsis || id:ieu-b-4980	486484	rs6575340	0.308074	0.0545759	1.65299e-08
Basal metabolic rate	Sepsis || id:ieu-b-4980	486484	rs6585827	0.311662	0.0547042	1.21782e-08
Basal metabolic rate	Sepsis || id:ieu-b-4980	486484	rs667515	0.30942	0.0546748	1.52001e-08
Basal metabolic rate	Sepsis || id:ieu-b-4980	486484	rs6675441	0.314943	0.0544962	7.50703e-09
Basal metabolic rate	Sepsis || id:ieu-b-4980	486484	rs6681795	0.310267	0.0547118	1.42021e-08
Basal metabolic rate	Sepsis || id:ieu-b-4980	486484	rs6711568	0.306555	0.0544827	1.83748e-08
Basal metabolic rate	Sepsis || id:ieu-b-4980	486484	rs67141907	0.312352	0.0546363	1.08471e-08
Basal metabolic rate	Sepsis || id:ieu-b-4980	486484	rs6743060	0.294586	0.0545319	6.58677e-08
Basal metabolic rate	Sepsis || id:ieu-b-4980	486484	rs67551338	0.310578	0.0547024	1.36598e-08
Basal metabolic rate	Sepsis || id:ieu-b-4980	486484	rs676105	0.313095	0.0546843	1.03124e-08
Basal metabolic rate	Sepsis || id:ieu-b-4980	486484	rs6762578	0.309045	0.054696	1.60234e-08
Basal metabolic rate	Sepsis || id:ieu-b-4980	486484	rs6762851	0.31241	0.0546793	1.10679e-08
Basal metabolic rate	Sepsis || id:ieu-b-4980	486484	rs6772164	0.309192	0.0546428	1.52779e-08
Basal metabolic rate	Sepsis || id:ieu-b-4980	486484	rs6777784	0.310556	0.0546752	1.34691e-08
Basal metabolic rate	Sepsis || id:ieu-b-4980	486484	rs6779752	0.30892	0.0546873	1.61527e-08
Basal metabolic rate	Sepsis || id:ieu-b-4980	486484	rs6792892	0.308949	0.054723	1.64515e-08
Basal metabolic rate	Sepsis || id:ieu-b-4980	486484	rs68106312	0.312603	0.0546729	1.07979e-08
Basal metabolic rate	Sepsis || id:ieu-b-4980	486484	rs6821305	0.316033	0.0545391	6.84777e-09
Basal metabolic rate	Sepsis || id:ieu-b-4980	486484	rs6874142	0.309028	0.0546701	1.58045e-08
Basal metabolic rate	Sepsis || id:ieu-b-4980	486484	rs6951489	0.310863	0.0547147	1.33491e-08
Basal metabolic rate	Sepsis || id:ieu-b-4980	486484	rs695922	0.308591	0.0545529	1.54291e-08
Basal metabolic rate	Sepsis || id:ieu-b-4980	486484	rs6984820	0.3128	0.0546372	1.03409e-08
Basal metabolic rate	Sepsis || id:ieu-b-4980	486484	rs700768	0.311939	0.0546578	1.14905e-08
Basal metabolic rate	Sepsis || id:ieu-b-4980	486484	rs7033487	0.314145	0.0547332	9.49175e-09
Basal metabolic rate	Sepsis || id:ieu-b-4980	486484	rs703593	0.314954	0.0545437	7.72523e-09
Basal metabolic rate	Sepsis || id:ieu-b-4980	486484	rs7109581	0.310518	0.0546723	1.34999e-08
Basal metabolic rate	Sepsis || id:ieu-b-4980	486484	rs7111235	0.313474	0.054542	9.06294e-09
Basal metabolic rate	Sepsis || id:ieu-b-4980	486484	rs7129320	0.308701	0.0547463	1.71289e-08
Basal metabolic rate	Sepsis || id:ieu-b-4980	486484	rs7132908	0.31526	0.0546995	8.23921e-09
Basal metabolic rate	Sepsis || id:ieu-b-4980	486484	rs7134283	0.31017	0.0546969	1.4221e-08
Basal metabolic rate	Sepsis || id:ieu-b-4980	486484	rs71385734	0.313434	0.0547512	1.03622e-08
Basal metabolic rate	Sepsis || id:ieu-b-4980	486484	rs7141420	0.31336	0.0546982	1.01085e-08
Basal metabolic rate	Sepsis || id:ieu-b-4980	486484	rs71423263	0.313547	0.0545795	9.20446e-09
Basal metabolic rate	Sepsis || id:ieu-b-4980	486484	rs7188009	0.313958	0.0545067	8.41218e-09
Basal metabolic rate	Sepsis || id:ieu-b-4980	486484	rs7223535	0.31481	0.0548015	9.21587e-09
Basal metabolic rate	Sepsis || id:ieu-b-4980	486484	rs7229520	0.31096	0.0546894	1.30107e-08
Basal metabolic rate	Sepsis || id:ieu-b-4980	486484	rs723149	0.309545	0.0546851	1.50936e-08
Basal metabolic rate	Sepsis || id:ieu-b-4980	486484	rs724016	0.313369	0.0550064	1.21973e-08
Basal metabolic rate	Sepsis || id:ieu-b-4980	486484	rs7245985	0.31093	0.0546864	1.30288e-08
Basal metabolic rate	Sepsis || id:ieu-b-4980	486484	rs726547	0.311972	0.0546628	1.14847e-08
Basal metabolic rate	Sepsis || id:ieu-b-4980	486484	rs72656010	0.312255	0.0548752	1.26837e-08
Basal metabolic rate	Sepsis || id:ieu-b-4980	486484	rs72703409	0.309987	0.0546601	1.41824e-08
Basal metabolic rate	Sepsis || id:ieu-b-4980	486484	rs72722756	0.310222	0.0546677	1.38951e-08
Basal metabolic rate	Sepsis || id:ieu-b-4980	486484	rs72801843	0.313541	0.0546975	9.90885e-09
Basal metabolic rate	Sepsis || id:ieu-b-4980	486484	rs72862345	0.310693	0.0546744	1.32662e-08
Basal metabolic rate	Sepsis || id:ieu-b-4980	486484	rs72885917	0.309653	0.0547679	1.56838e-08
Basal metabolic rate	Sepsis || id:ieu-b-4980	486484	rs72892910	0.312474	0.0547613	1.15589e-08
Basal metabolic rate	Sepsis || id:ieu-b-4980	486484	rs73004967	0.310756	0.0546846	1.32588e-08
Basal metabolic rate	Sepsis || id:ieu-b-4980	486484	rs7301341	0.312058	0.054661	1.13657e-08
Basal metabolic rate	Sepsis || id:ieu-b-4980	486484	rs73013411	0.314928	0.0544543	7.32266e-09
Basal metabolic rate	Sepsis || id:ieu-b-4980	486484	rs73052033	0.31076	0.0547177	1.35223e-08
Basal metabolic rate	Sepsis || id:ieu-b-4980	486484	rs73093103	0.309966	0.0546661	1.42658e-08
Basal metabolic rate	Sepsis || id:ieu-b-4980	486484	rs7312646	0.311117	0.0546935	1.28252e-08
Basal metabolic rate	Sepsis || id:ieu-b-4980	486484	rs73175572	0.315134	0.0547001	8.35585e-09
Basal metabolic rate	Sepsis || id:ieu-b-4980	486484	rs73189390	0.311285	0.0546708	1.24236e-08
Basal metabolic rate	Sepsis || id:ieu-b-4980	486484	rs7321045	0.311461	0.0546803	1.22621e-08
Basal metabolic rate	Sepsis || id:ieu-b-4980	486484	rs73213484	0.311661	0.0546823	1.20161e-08
Basal metabolic rate	Sepsis || id:ieu-b-4980	486484	rs73601548	0.312534	0.0546474	1.07094e-08
Basal metabolic rate	Sepsis || id:ieu-b-4980	486484	rs73619441	0.30992	0.0546729	1.43942e-08
Basal metabolic rate	Sepsis || id:ieu-b-4980	486484	rs74032128	0.308577	0.0545959	1.58581e-08
Basal metabolic rate	Sepsis || id:ieu-b-4980	486484	rs74048171	0.309986	0.0546776	1.43344e-08
Basal metabolic rate	Sepsis || id:ieu-b-4980	486484	rs744205	0.312374	0.0546719	1.10602e-08
Basal metabolic rate	Sepsis || id:ieu-b-4980	486484	rs74494415	0.307296	0.0545298	1.74678e-08
Basal metabolic rate	Sepsis || id:ieu-b-4980	486484	rs7513326	0.309573	0.054639	1.46341e-08
Basal metabolic rate	Sepsis || id:ieu-b-4980	486484	rs7519259	0.308689	0.0545851	1.55667e-08
Basal metabolic rate	Sepsis || id:ieu-b-4980	486484	rs752070	0.309072	0.0546137	1.52047e-08
Basal metabolic rate	Sepsis || id:ieu-b-4980	486484	rs7546249	0.309162	0.0547073	1.5933e-08
Basal metabolic rate	Sepsis || id:ieu-b-4980	486484	rs754635	0.311261	0.0546804	1.25286e-08
Basal metabolic rate	Sepsis || id:ieu-b-4980	486484	rs75581912	0.309653	0.05469	1.49649e-08
Basal metabolic rate	Sepsis || id:ieu-b-4980	486484	rs757608	0.312564	0.0547123	1.11091e-08
Basal metabolic rate	Sepsis || id:ieu-b-4980	486484	rs757833	0.311853	0.0546501	1.15419e-08
Basal metabolic rate	Sepsis || id:ieu-b-4980	486484	rs76067562	0.308396	0.0545925	1.61328e-08
Basal metabolic rate	Sepsis || id:ieu-b-4980	486484	rs76116290	0.310578	0.0546764	1.34468e-08
Basal metabolic rate	Sepsis || id:ieu-b-4980	486484	rs7612882	0.306743	0.0543297	1.64261e-08
Basal metabolic rate	Sepsis || id:ieu-b-4980	486484	rs7613368	0.308728	0.0546025	1.5667e-08
Basal metabolic rate	Sepsis || id:ieu-b-4980	486484	rs76307059	0.312763	0.0546029	1.01652e-08
Basal metabolic rate	Sepsis || id:ieu-b-4980	486484	rs7671110	0.319449	0.0546448	5.03782e-09
Basal metabolic rate	Sepsis || id:ieu-b-4980	486484	rs76798800	0.309119	0.0547991	1.69115e-08
Basal metabolic rate	Sepsis || id:ieu-b-4980	486484	rs7683836	0.311259	0.0546735	1.24789e-08
Basal metabolic rate	Sepsis || id:ieu-b-4980	486484	rs77093479	0.310348	0.0546708	1.37353e-08
Basal metabolic rate	Sepsis || id:ieu-b-4980	486484	rs77165542	0.307902	0.0548451	1.97663e-08
Basal metabolic rate	Sepsis || id:ieu-b-4980	486484	rs7728690	0.312964	0.0546393	1.01731e-08
Basal metabolic rate	Sepsis || id:ieu-b-4980	486484	rs7731023	0.309345	0.0546375	1.49826e-08
Basal metabolic rate	Sepsis || id:ieu-b-4980	486484	rs7740107	0.306057	0.0548703	2.43558e-08
Basal metabolic rate	Sepsis || id:ieu-b-4980	486484	rs7755185	0.311393	0.054673	1.2298e-08
Basal metabolic rate	Sepsis || id:ieu-b-4980	486484	rs7780752	0.309086	0.0546899	1.58955e-08
Basal metabolic rate	Sepsis || id:ieu-b-4980	486484	rs77848106	0.31001	0.0546752	1.42776e-08
Basal metabolic rate	Sepsis || id:ieu-b-4980	486484	rs78149371	0.30977	0.05465	1.44258e-08
Basal metabolic rate	Sepsis || id:ieu-b-4980	486484	rs7815955	0.307653	0.054621	1.77602e-08
Basal metabolic rate	Sepsis || id:ieu-b-4980	486484	rs78287937	0.311897	0.0546503	1.14896e-08
Basal metabolic rate	Sepsis || id:ieu-b-4980	486484	rs78378222	0.310826	0.054773	1.38853e-08
Basal metabolic rate	Sepsis || id:ieu-b-4980	486484	rs7842996	0.312525	0.0547516	1.14274e-08
Basal metabolic rate	Sepsis || id:ieu-b-4980	486484	rs7912286	0.309827	0.0546704	1.45168e-08
Basal metabolic rate	Sepsis || id:ieu-b-4980	486484	rs7927350	0.311596	0.0546864	1.21317e-08
Basal metabolic rate	Sepsis || id:ieu-b-4980	486484	rs7933085	0.310106	0.054669	1.40791e-08
Basal metabolic rate	Sepsis || id:ieu-b-4980	486484	rs7952436	0.317789	0.0546256	5.97058e-09
Basal metabolic rate	Sepsis || id:ieu-b-4980	486484	rs7969505	0.31001	0.0546702	1.42344e-08
Basal metabolic rate	Sepsis || id:ieu-b-4980	486484	rs7994783	0.310469	0.0546763	1.36039e-08
Basal metabolic rate	Sepsis || id:ieu-b-4980	486484	rs8002779	0.312832	0.054577	9.92857e-09
Basal metabolic rate	Sepsis || id:ieu-b-4980	486484	rs8006178	0.311645	0.054659	1.18673e-08
Basal metabolic rate	Sepsis || id:ieu-b-4980	486484	rs8017780	0.310361	0.0546745	1.37468e-08
Basal metabolic rate	Sepsis || id:ieu-b-4980	486484	rs8024244	0.311303	0.0546763	1.24415e-08
Basal metabolic rate	Sepsis || id:ieu-b-4980	486484	rs8034033	0.312053	0.0546822	1.15215e-08
Basal metabolic rate	Sepsis || id:ieu-b-4980	486484	rs8036643	0.312337	0.0546642	1.10523e-08
Basal metabolic rate	Sepsis || id:ieu-b-4980	486484	rs8042545	0.311288	0.0547021	1.2659e-08
Basal metabolic rate	Sepsis || id:ieu-b-4980	486484	rs8064547	0.309861	0.0546702	1.44622e-08
Basal metabolic rate	Sepsis || id:ieu-b-4980	486484	rs8070437	0.308758	0.0546747	1.63097e-08
Basal metabolic rate	Sepsis || id:ieu-b-4980	486484	rs8074074	0.30982	0.0546636	1.44682e-08
Basal metabolic rate	Sepsis || id:ieu-b-4980	486484	rs822551	0.308595	0.0546272	1.61292e-08
Basal metabolic rate	Sepsis || id:ieu-b-4980	486484	rs822688	0.310184	0.0546843	1.40916e-08
Basal metabolic rate	Sepsis || id:ieu-b-4980	486484	rs823118	0.308083	0.0546705	1.74787e-08
Basal metabolic rate	Sepsis || id:ieu-b-4980	486484	rs836511	0.311361	0.0546823	1.24094e-08
Basal metabolic rate	Sepsis || id:ieu-b-4980	486484	rs843374	0.310719	0.054701	1.3445e-08
Basal metabolic rate	Sepsis || id:ieu-b-4980	486484	rs867529	0.310956	0.0546838	1.29717e-08
Basal metabolic rate	Sepsis || id:ieu-b-4980	486484	rs876672	0.312245	0.0546297	1.09275e-08
Basal metabolic rate	Sepsis || id:ieu-b-4980	486484	rs878347	0.313754	0.0545221	8.68355e-09
Basal metabolic rate	Sepsis || id:ieu-b-4980	486484	rs894360	0.312823	0.0547701	1.11933e-08
Basal metabolic rate	Sepsis || id:ieu-b-4980	486484	rs9291926	0.31522	0.0545586	7.57529e-09
Basal metabolic rate	Sepsis || id:ieu-b-4980	486484	rs9327336	0.309539	0.0546557	1.48369e-08
Basal metabolic rate	Sepsis || id:ieu-b-4980	486484	rs9350850	0.313726	0.0546393	9.36938e-09
Basal metabolic rate	Sepsis || id:ieu-b-4980	486484	rs9379084	0.311199	0.0546847	1.26457e-08
Basal metabolic rate	Sepsis || id:ieu-b-4980	486484	rs9512696	0.311937	0.0546764	1.16242e-08
Basal metabolic rate	Sepsis || id:ieu-b-4980	486484	rs9513510	0.312899	0.0546279	1.01731e-08
Basal metabolic rate	Sepsis || id:ieu-b-4980	486484	rs9540493	0.312387	0.0546569	1.0944e-08
Basal metabolic rate	Sepsis || id:ieu-b-4980	486484	rs9634212	0.314549	0.0547484	9.17314e-09
Basal metabolic rate	Sepsis || id:ieu-b-4980	486484	rs968821	0.310647	0.0547037	1.35707e-08
Basal metabolic rate	Sepsis || id:ieu-b-4980	486484	rs9788443	0.310576	0.0546798	1.34779e-08
Basal metabolic rate	Sepsis || id:ieu-b-4980	486484	rs9800418	0.309667	0.0546499	1.45853e-08
Basal metabolic rate	Sepsis || id:ieu-b-4980	486484	rs9888533	0.309997	0.0546585	1.41543e-08
Basal metabolic rate	Sepsis || id:ieu-b-4980	486484	rs9951619	0.310155	0.0546976	1.42489e-08
Basal metabolic rate	Sepsis || id:ieu-b-4980	486484	rs9960619	0.311223	0.0546818	1.25904e-08
Basal metabolic rate	Sepsis || id:ieu-b-4980	486484	rs9985795	0.308615	0.0545751	1.55965e-08
Basal metabolic rate	Sepsis || id:ieu-b-4980	486484	All	0.31081	0.0546013	1.25298e-08
Body fat percentage	Sepsis || id:ieu-b-4980	486484	rs10050620	0.446263	0.0627902	1.18412e-12
Body fat percentage	Sepsis || id:ieu-b-4980	486484	rs10100245	0.444793	0.0629765	1.63126e-12
Body fat percentage	Sepsis || id:ieu-b-4980	486484	rs10116857	0.44119	0.0628841	2.28423e-12
Body fat percentage	Sepsis || id:ieu-b-4980	486484	rs1013293	0.453059	0.0623814	3.79395e-13
Body fat percentage	Sepsis || id:ieu-b-4980	486484	rs10144067	0.439595	0.0627712	2.50304e-12
Body fat percentage	Sepsis || id:ieu-b-4980	486484	rs10146997	0.441011	0.0629791	2.51425e-12
Body fat percentage	Sepsis || id:ieu-b-4980	486484	rs10175266	0.439935	0.0628654	2.59552e-12
Body fat percentage	Sepsis || id:ieu-b-4980	486484	rs10187101	0.441235	0.0628722	2.25129e-12
Body fat percentage	Sepsis || id:ieu-b-4980	486484	rs10209821	0.436603	0.062594	3.05544e-12
Body fat percentage	Sepsis || id:ieu-b-4980	486484	rs10245306	0.441049	0.0628313	2.22529e-12
Body fat percentage	Sepsis || id:ieu-b-4980	486484	rs10259620	0.44743	0.06277	1.01779e-12
Body fat percentage	Sepsis || id:ieu-b-4980	486484	rs10271582	0.444293	0.0628978	1.62097e-12
Body fat percentage	Sepsis || id:ieu-b-4980	486484	rs1038088	0.441987	0.0629397	2.18093e-12
Body fat percentage	Sepsis || id:ieu-b-4980	486484	rs10423928	0.441245	0.063047	2.58419e-12
Body fat percentage	Sepsis || id:ieu-b-4980	486484	rs10496731	0.440267	0.0628533	2.4755e-12
Body fat percentage	Sepsis || id:ieu-b-4980	486484	rs10505836	0.446009	0.0627795	1.20861e-12
Body fat percentage	Sepsis || id:ieu-b-4980	486484	rs10510025	0.44198	0.0629168	2.14325e-12
Body fat percentage	Sepsis || id:ieu-b-4980	486484	rs10513935	0.443679	0.0628935	1.73287e-12
Body fat percentage	Sepsis || id:ieu-b-4980	486484	rs1056441	0.441354	0.0628975	2.26639e-12
Body fat percentage	Sepsis || id:ieu-b-4980	486484	rs10756798	0.432899	0.0623198	3.7469e-12
Body fat percentage	Sepsis || id:ieu-b-4980	486484	rs1078455	0.445859	0.0627924	1.24275e-12
Body fat percentage	Sepsis || id:ieu-b-4980	486484	rs10799778	0.445367	0.0628506	1.37928e-12
Body fat percentage	Sepsis || id:ieu-b-4980	486484	rs10854853	0.444447	0.0628996	1.59497e-12
Body fat percentage	Sepsis || id:ieu-b-4980	486484	rs1086103	0.443996	0.0628904	1.66694e-12
Body fat percentage	Sepsis || id:ieu-b-4980	486484	rs10867315	0.443638	0.0628954	1.74357e-12
Body fat percentage	Sepsis || id:ieu-b-4980	486484	rs10896012	0.44531	0.0628474	1.38465e-12
Body fat percentage	Sepsis || id:ieu-b-4980	486484	rs10938397	0.439251	0.0630524	3.25046e-12
Body fat percentage	Sepsis || id:ieu-b-4980	486484	rs10959841	0.444553	0.0628709	1.53948e-12
Body fat percentage	Sepsis || id:ieu-b-4980	486484	rs10999460	0.452101	0.0625755	5.01518e-13
Body fat percentage	Sepsis || id:ieu-b-4980	486484	rs11012732	0.439509	0.0629421	2.89478e-12
Body fat percentage	Sepsis || id:ieu-b-4980	486484	rs11022718	0.44136	0.062852	2.18392e-12
Body fat percentage	Sepsis || id:ieu-b-4980	486484	rs11030016	0.441859	0.0629218	2.18157e-12
Body fat percentage	Sepsis || id:ieu-b-4980	486484	rs11030108	0.44016	0.0630006	2.81632e-12
Body fat percentage	Sepsis || id:ieu-b-4980	486484	rs11062595	0.444661	0.0628667	1.51541e-12
Body fat percentage	Sepsis || id:ieu-b-4980	486484	rs11079849	0.440443	0.062891	2.50047e-12
Body fat percentage	Sepsis || id:ieu-b-4980	486484	rs11105842	0.441104	0.0628642	2.27053e-12
Body fat percentage	Sepsis || id:ieu-b-4980	486484	rs11119208	0.444055	0.0628954	1.66242e-12
Body fat percentage	Sepsis || id:ieu-b-4980	486484	rs11122450	0.442222	0.0629039	2.06344e-12
Body fat percentage	Sepsis || id:ieu-b-4980	486484	rs11129660	0.443988	0.0628911	1.66947e-12
Body fat percentage	Sepsis || id:ieu-b-4980	486484	rs11150745	0.443215	0.0629371	1.89231e-12
Body fat percentage	Sepsis || id:ieu-b-4980	486484	rs11165643	0.440014	0.0629283	2.70385e-12
Body fat percentage	Sepsis || id:ieu-b-4980	486484	rs11205303	0.444679	0.0630397	1.73911e-12
Body fat percentage	Sepsis || id:ieu-b-4980	486484	rs11222371	0.444277	0.0629231	1.65735e-12
Body fat percentage	Sepsis || id:ieu-b-4980	486484	rs11245344	0.439984	0.0627797	2.41081e-12
Body fat percentage	Sepsis || id:ieu-b-4980	486484	rs112710809	0.443751	0.0629102	1.742e-12
Body fat percentage	Sepsis || id:ieu-b-4980	486484	rs112852122	0.442164	0.0629304	2.12191e-12
Body fat percentage	Sepsis || id:ieu-b-4980	486484	rs11343	0.44462	0.0628605	1.51486e-12
Body fat percentage	Sepsis || id:ieu-b-4980	486484	rs113503736	0.442298	0.0628879	2.01961e-12
Body fat percentage	Sepsis || id:ieu-b-4980	486484	rs113941571	0.444533	0.0629058	1.58715e-12
Body fat percentage	Sepsis || id:ieu-b-4980	486484	rs114295766	0.442143	0.0628954	2.06792e-12
Body fat percentage	Sepsis || id:ieu-b-4980	486484	rs11538	0.440136	0.0627881	2.38556e-12
Body fat percentage	Sepsis || id:ieu-b-4980	486484	rs11619393	0.441785	0.0628996	2.16131e-12
Body fat percentage	Sepsis || id:ieu-b-4980	486484	rs11619722	0.445545	0.0628445	1.34461e-12
Body fat percentage	Sepsis || id:ieu-b-4980	486484	rs11664106	0.445277	0.0628696	1.4153e-12
Body fat percentage	Sepsis || id:ieu-b-4980	486484	rs11664848	0.447867	0.0625988	8.39389e-13
Body fat percentage	Sepsis || id:ieu-b-4980	486484	rs11666808	0.44085	0.06301	2.62418e-12
Body fat percentage	Sepsis || id:ieu-b-4980	486484	rs11677541	0.445467	0.0628298	1.34047e-12
Body fat percentage	Sepsis || id:ieu-b-4980	486484	rs117176448	0.44196	0.0629026	2.12376e-12
Body fat percentage	Sepsis || id:ieu-b-4980	486484	rs11782074	0.444856	0.0628833	1.50187e-12
Body fat percentage	Sepsis || id:ieu-b-4980	486484	rs11786089	0.444457	0.062913	1.61045e-12
Body fat percentage	Sepsis || id:ieu-b-4980	486484	rs11852419	0.448562	0.0625273	7.29115e-13
Body fat percentage	Sepsis || id:ieu-b-4980	486484	rs11855853	0.442278	0.0628956	2.03669e-12
Body fat percentage	Sepsis || id:ieu-b-4980	486484	rs11866219	0.436094	0.0627691	3.71577e-12
Body fat percentage	Sepsis || id:ieu-b-4980	486484	rs12042959	0.445238	0.0628668	1.41845e-12
Body fat percentage	Sepsis || id:ieu-b-4980	486484	rs12053559	0.441859	0.062874	2.09994e-12
Body fat percentage	Sepsis || id:ieu-b-4980	486484	rs12072739	0.443183	0.0629285	1.88632e-12
Body fat percentage	Sepsis || id:ieu-b-4980	486484	rs12103006	0.439994	0.0628189	2.48439e-12
Body fat percentage	Sepsis || id:ieu-b-4980	486484	rs1229984	0.443501	0.0629109	1.79348e-12
Body fat percentage	Sepsis || id:ieu-b-4980	486484	rs12375196	0.44076	0.0628562	2.34596e-12
Body fat percentage	Sepsis || id:ieu-b-4980	486484	rs12376870	0.439985	0.0627834	2.41781e-12
Body fat percentage	Sepsis || id:ieu-b-4980	486484	rs12402939	0.439587	0.0627736	2.51007e-12
Body fat percentage	Sepsis || id:ieu-b-4980	486484	rs12419272	0.4427	0.0629068	1.95875e-12
Body fat percentage	Sepsis || id:ieu-b-4980	486484	rs12432026	0.442264	0.0629054	2.05614e-12
Body fat percentage	Sepsis || id:ieu-b-4980	486484	rs12441543	0.44338	0.0629166	1.8268e-12
Body fat percentage	Sepsis || id:ieu-b-4980	486484	rs12459965	0.44525	0.0628879	1.44098e-12
Body fat percentage	Sepsis || id:ieu-b-4980	486484	rs12462975	0.446291	0.0628461	1.23557e-12
Body fat percentage	Sepsis || id:ieu-b-4980	486484	rs12475388	0.443892	0.0629039	1.70537e-12
Body fat percentage	Sepsis || id:ieu-b-4980	486484	rs12538435	0.440025	0.0627974	2.43386e-12
Body fat percentage	Sepsis || id:ieu-b-4980	486484	rs12619178	0.438628	0.0628639	3.00649e-12
Body fat percentage	Sepsis || id:ieu-b-4980	486484	rs12628603	0.445015	0.0628587	1.44572e-12
Body fat percentage	Sepsis || id:ieu-b-4980	486484	rs12639116	0.446219	0.0627858	1.1859e-12
Body fat percentage	Sepsis || id:ieu-b-4980	486484	rs12658319	0.443106	0.0629115	1.87714e-12
Body fat percentage	Sepsis || id:ieu-b-4980	486484	rs12670456	0.444046	0.0628852	1.65045e-12
Body fat percentage	Sepsis || id:ieu-b-4980	486484	rs12724928	0.450496	0.0625052	5.70552e-13
Body fat percentage	Sepsis || id:ieu-b-4980	486484	rs1284373	0.445451	0.0628171	1.32918e-12
Body fat percentage	Sepsis || id:ieu-b-4980	486484	rs12890931	0.442368	0.0629294	2.07145e-12
Body fat percentage	Sepsis || id:ieu-b-4980	486484	rs12926311	0.43959	0.0627213	2.40678e-12
Body fat percentage	Sepsis || id:ieu-b-4980	486484	rs13026103	0.443299	0.0628958	1.8131e-12
Body fat percentage	Sepsis || id:ieu-b-4980	486484	rs13064797	0.438503	0.062593	2.45901e-12
Body fat percentage	Sepsis || id:ieu-b-4980	486484	rs13107325	0.448967	0.0628953	9.44767e-13
Body fat percentage	Sepsis || id:ieu-b-4980	486484	rs13132853	0.445413	0.062827	1.34583e-12
Body fat percentage	Sepsis || id:ieu-b-4980	486484	rs13174863	0.4399	0.0627653	2.40619e-12
Body fat percentage	Sepsis || id:ieu-b-4980	486484	rs1318408	0.447214	0.0627357	1.01434e-12
Body fat percentage	Sepsis || id:ieu-b-4980	486484	rs1322842	0.442824	0.0629274	1.9634e-12
Body fat percentage	Sepsis || id:ieu-b-4980	486484	rs13249935	0.441036	0.0628469	2.25671e-12
Body fat percentage	Sepsis || id:ieu-b-4980	486484	rs13292699	0.449627	0.0629694	9.3055e-13
Body fat percentage	Sepsis || id:ieu-b-4980	486484	rs13389219	0.456729	0.0622791	2.24088e-13
Body fat percentage	Sepsis || id:ieu-b-4980	486484	rs13408397	0.449853	0.0626468	6.93121e-13
Body fat percentage	Sepsis || id:ieu-b-4980	486484	rs13436840	0.444935	0.0629146	1.52655e-12
Body fat percentage	Sepsis || id:ieu-b-4980	486484	rs1350429	0.446845	0.0627446	1.06641e-12
Body fat percentage	Sepsis || id:ieu-b-4980	486484	rs1377184	0.438257	0.0627103	2.77653e-12
Body fat percentage	Sepsis || id:ieu-b-4980	486484	rs1421334	0.441461	0.0629052	2.25249e-12
Body fat percentage	Sepsis || id:ieu-b-4980	486484	rs1436348	0.442951	0.0629215	1.92609e-12
Body fat percentage	Sepsis || id:ieu-b-4980	486484	rs1441264	0.446035	0.0628612	1.28845e-12
Body fat percentage	Sepsis || id:ieu-b-4980	486484	rs1453055	0.441328	0.0629017	2.28056e-12
Body fat percentage	Sepsis || id:ieu-b-4980	486484	rs1456014	0.444952	0.0629177	1.52743e-12
Body fat percentage	Sepsis || id:ieu-b-4980	486484	rs1469084	0.444711	0.0628621	1.50101e-12
Body fat percentage	Sepsis || id:ieu-b-4980	486484	rs149380583	0.440424	0.0627886	2.30949e-12
Body fat percentage	Sepsis || id:ieu-b-4980	486484	rs1503526	0.442594	0.0629291	2.01836e-12
Body fat percentage	Sepsis || id:ieu-b-4980	486484	rs1559900	0.445474	0.0628228	1.33193e-12
Body fat percentage	Sepsis || id:ieu-b-4980	486484	rs1568488	0.443014	0.0629319	1.92827e-12
Body fat percentage	Sepsis || id:ieu-b-4980	486484	rs1605898	0.441568	0.0628797	2.18052e-12
Body fat percentage	Sepsis || id:ieu-b-4980	486484	rs1624064	0.447041	0.0627622	1.0578e-12
Body fat percentage	Sepsis || id:ieu-b-4980	486484	rs16916303	0.442337	0.0628975	2.02621e-12
Body fat percentage	Sepsis || id:ieu-b-4980	486484	rs16934748	0.44423	0.0628879	1.61958e-12
Body fat percentage	Sepsis || id:ieu-b-4980	486484	rs16996657	0.442687	0.0629041	1.95735e-12
Body fat percentage	Sepsis || id:ieu-b-4980	486484	rs17016133	0.441544	0.0628736	2.17591e-12
Body fat percentage	Sepsis || id:ieu-b-4980	486484	rs17024393	0.441777	0.0629807	2.30806e-12
Body fat percentage	Sepsis || id:ieu-b-4980	486484	rs17055384	0.442735	0.0629065	1.9504e-12
Body fat percentage	Sepsis || id:ieu-b-4980	486484	rs17172722	0.450732	0.0623439	4.83849e-13
Body fat percentage	Sepsis || id:ieu-b-4980	486484	rs17193211	0.440815	0.0628281	2.2798e-12
Body fat percentage	Sepsis || id:ieu-b-4980	486484	rs1724557	0.444623	0.0629005	1.56425e-12
Body fat percentage	Sepsis || id:ieu-b-4980	486484	rs17522122	0.437678	0.0627414	3.03888e-12
Body fat percentage	Sepsis || id:ieu-b-4980	486484	rs17639996	0.442468	0.0629119	2.01948e-12
Body fat percentage	Sepsis || id:ieu-b-4980	486484	rs17681686	0.440044	0.0628861	2.60635e-12
Body fat percentage	Sepsis || id:ieu-b-4980	486484	rs17704028	0.443	0.062918	1.90986e-12
Body fat percentage	Sepsis || id:ieu-b-4980	486484	rs17770336	0.443498	0.0629787	1.89468e-12
Body fat percentage	Sepsis || id:ieu-b-4980	486484	rs17820010	0.442105	0.0629228	2.12302e-12
Body fat percentage	Sepsis || id:ieu-b-4980	486484	rs1782508	0.438836	0.0626318	2.44178e-12
Body fat percentage	Sepsis || id:ieu-b-4980	486484	rs1787013	0.441457	0.0628761	2.20188e-12
Body fat percentage	Sepsis || id:ieu-b-4980	486484	rs1799923	0.443863	0.0628936	1.69695e-12
Body fat percentage	Sepsis || id:ieu-b-4980	486484	rs1801282	0.44818	0.0630101	1.13689e-12
Body fat percentage	Sepsis || id:ieu-b-4980	486484	rs1808629	0.442727	0.0629897	2.0868e-12
Body fat percentage	Sepsis || id:ieu-b-4980	486484	rs1813039	0.442041	0.0628917	2.08608e-12
Body fat percentage	Sepsis || id:ieu-b-4980	486484	rs1861410	0.447985	0.062816	9.91373e-13
Body fat percentage	Sepsis || id:ieu-b-4980	486484	rs1881505	0.442827	0.0628997	1.9195e-12
Body fat percentage	Sepsis || id:ieu-b-4980	486484	rs1893659	0.440713	0.0629882	2.61967e-12
Body fat percentage	Sepsis || id:ieu-b-4980	486484	rs1906252	0.442824	0.0630091	2.09603e-12
Body fat percentage	Sepsis || id:ieu-b-4980	486484	rs1945160	0.443326	0.0629049	1.82082e-12
Body fat percentage	Sepsis || id:ieu-b-4980	486484	rs1964675	0.447786	0.0625809	8.34775e-13
Body fat percentage	Sepsis || id:ieu-b-4980	486484	rs1991002	0.44344	0.0629131	1.80922e-12
Body fat percentage	Sepsis || id:ieu-b-4980	486484	rs2002023	0.442445	0.0629097	2.02123e-12
Body fat percentage	Sepsis || id:ieu-b-4980	486484	rs2008018	0.438889	0.0627319	2.62887e-12
Body fat percentage	Sepsis || id:ieu-b-4980	486484	rs2034946	0.441577	0.0628826	2.18343e-12
Body fat percentage	Sepsis || id:ieu-b-4980	486484	rs2108635	0.444285	0.0628872	1.60855e-12
Body fat percentage	Sepsis || id:ieu-b-4980	486484	rs2111281	0.44037	0.062861	2.46173e-12
Body fat percentage	Sepsis || id:ieu-b-4980	486484	rs215669	0.441952	0.0629258	2.16563e-12
Body fat percentage	Sepsis || id:ieu-b-4980	486484	rs2165991	0.442072	0.0629054	2.1015e-12
Body fat percentage	Sepsis || id:ieu-b-4980	486484	rs2172131	0.441571	0.0629039	2.22217e-12
Body fat percentage	Sepsis || id:ieu-b-4980	486484	rs217672	0.440921	0.0628927	2.37159e-12
Body fat percentage	Sepsis || id:ieu-b-4980	486484	rs2178899	0.439204	0.0628505	2.78685e-12
Body fat percentage	Sepsis || id:ieu-b-4980	486484	rs2182717	0.444388	0.0628845	1.58628e-12
Body fat percentage	Sepsis || id:ieu-b-4980	486484	rs2190788	0.438294	0.0626733	2.68456e-12
Body fat percentage	Sepsis || id:ieu-b-4980	486484	rs2192527	0.446822	0.0628943	1.20901e-12
Body fat percentage	Sepsis || id:ieu-b-4980	486484	rs2192649	0.443909	0.0628867	1.67861e-12
Body fat percentage	Sepsis || id:ieu-b-4980	486484	rs2243928	0.439298	0.0628069	2.6635e-12
Body fat percentage	Sepsis || id:ieu-b-4980	486484	rs2276936	0.447758	0.0627862	9.92993e-13
Body fat percentage	Sepsis || id:ieu-b-4980	486484	rs2291127	0.440266	0.0628254	2.42146e-12
Body fat percentage	Sepsis || id:ieu-b-4980	486484	rs2307111	0.44515	0.0630057	1.60338e-12
Body fat percentage	Sepsis || id:ieu-b-4980	486484	rs2371767	0.444986	0.062888	1.48529e-12
Body fat percentage	Sepsis || id:ieu-b-4980	486484	rs2415142	0.444354	0.0629494	1.67815e-12
Body fat percentage	Sepsis || id:ieu-b-4980	486484	rs2481899	0.444579	0.0628759	1.54114e-12
Body fat percentage	Sepsis || id:ieu-b-4980	486484	rs2499468	0.442672	0.0629062	1.96399e-12
Body fat percentage	Sepsis || id:ieu-b-4980	486484	rs2508782	0.447755	0.0626255	8.69558e-13
Body fat percentage	Sepsis || id:ieu-b-4980	486484	rs252749	0.44417	0.0628843	1.62611e-12
Body fat percentage	Sepsis || id:ieu-b-4980	486484	rs256904	0.446403	0.0627825	1.15781e-12
Body fat percentage	Sepsis || id:ieu-b-4980	486484	rs262953	0.446075	0.0628127	1.23262e-12
Body fat percentage	Sepsis || id:ieu-b-4980	486484	rs2640465	0.442627	0.0629042	1.97092e-12
Body fat percentage	Sepsis || id:ieu-b-4980	486484	rs2660241	0.443804	0.0629146	1.73755e-12
Body fat percentage	Sepsis || id:ieu-b-4980	486484	rs2678204	0.437757	0.0627623	3.06196e-12
Body fat percentage	Sepsis || id:ieu-b-4980	486484	rs2692741	0.440497	0.0627994	2.31028e-12
Body fat percentage	Sepsis || id:ieu-b-4980	486484	rs2702123	0.439669	0.0627193	2.38125e-12
Body fat percentage	Sepsis || id:ieu-b-4980	486484	rs2731238	0.445839	0.0628307	1.28541e-12
Body fat percentage	Sepsis || id:ieu-b-4980	486484	rs2785988	0.443093	0.0630773	2.14669e-12
Body fat percentage	Sepsis || id:ieu-b-4980	486484	rs2802774	0.440149	0.0628289	2.4606e-12
Body fat percentage	Sepsis || id:ieu-b-4980	486484	rs2814993	0.439124	0.062995	3.15191e-12
Body fat percentage	Sepsis || id:ieu-b-4980	486484	rs28651380	0.445109	0.0628547	1.42547e-12
Body fat percentage	Sepsis || id:ieu-b-4980	486484	rs28672845	0.44143	0.0628528	2.16791e-12
Body fat percentage	Sepsis || id:ieu-b-4980	486484	rs28714450	0.434986	0.0620857	2.44856e-12
Body fat percentage	Sepsis || id:ieu-b-4980	486484	rs28742003	0.440342	0.0629998	2.75704e-12
Body fat percentage	Sepsis || id:ieu-b-4980	486484	rs2888778	0.446665	0.0627514	1.09494e-12
Body fat percentage	Sepsis || id:ieu-b-4980	486484	rs2943653	0.447688	0.0628702	1.07287e-12
Body fat percentage	Sepsis || id:ieu-b-4980	486484	rs2954033	0.445342	0.0628893	1.42737e-12
Body fat percentage	Sepsis || id:ieu-b-4980	486484	rs2957678	0.4463	0.0628506	1.23889e-12
Body fat percentage	Sepsis || id:ieu-b-4980	486484	rs2960420	0.443534	0.0628961	1.76548e-12
Body fat percentage	Sepsis || id:ieu-b-4980	486484	rs2966859	0.445793	0.0628049	1.26521e-12
Body fat percentage	Sepsis || id:ieu-b-4980	486484	rs2984618	0.446889	0.0628144	1.12367e-12
Body fat percentage	Sepsis || id:ieu-b-4980	486484	rs3113509	0.444074	0.0628959	1.65948e-12
Body fat percentage	Sepsis || id:ieu-b-4980	486484	rs319775	0.445958	0.0627762	1.21257e-12
Body fat percentage	Sepsis || id:ieu-b-4980	486484	rs33503	0.444482	0.0629038	1.59396e-12
Body fat percentage	Sepsis || id:ieu-b-4980	486484	rs34338229	0.443686	0.0628909	1.72786e-12
Body fat percentage	Sepsis || id:ieu-b-4980	486484	rs34483452	0.436546	0.0628505	3.76376e-12
Body fat percentage	Sepsis || id:ieu-b-4980	486484	rs34580448	0.436133	0.0625853	3.20083e-12
Body fat percentage	Sepsis || id:ieu-b-4980	486484	rs34656389	0.441214	0.0628731	2.25818e-12
Body fat percentage	Sepsis || id:ieu-b-4980	486484	rs35154152	0.440808	0.0628775	2.3733e-12
Body fat percentage	Sepsis || id:ieu-b-4980	486484	rs35523808	0.444878	0.0628505	1.45881e-12
Body fat percentage	Sepsis || id:ieu-b-4980	486484	rs3743861	0.44434	0.0628997	1.61461e-12
Body fat percentage	Sepsis || id:ieu-b-4980	486484	rs3754963	0.443429	0.0629126	1.81081e-12
Body fat percentage	Sepsis || id:ieu-b-4980	486484	rs3764002	0.451361	0.0627335	6.25071e-13
Body fat percentage	Sepsis || id:ieu-b-4980	486484	rs3765971	0.446236	0.0627933	1.19087e-12
Body fat percentage	Sepsis || id:ieu-b-4980	486484	rs3766823	0.440151	0.0628345	2.47107e-12
Body fat percentage	Sepsis || id:ieu-b-4980	486484	rs3791709	0.442053	0.0628914	2.08271e-12
Body fat percentage	Sepsis || id:ieu-b-4980	486484	rs3803286	0.437102	0.0626026	2.9067e-12
Body fat percentage	Sepsis || id:ieu-b-4980	486484	rs3817428	0.441272	0.0629428	2.37171e-12
Body fat percentage	Sepsis || id:ieu-b-4980	486484	rs3826408	0.443285	0.0629033	1.82705e-12
Body fat percentage	Sepsis || id:ieu-b-4980	486484	rs3911063	0.443088	0.0629311	1.91091e-12
Body fat percentage	Sepsis || id:ieu-b-4980	486484	rs3923501	0.440148	0.0628238	2.45114e-12
Body fat percentage	Sepsis || id:ieu-b-4980	486484	rs394608	0.442098	0.0629377	2.15021e-12
Body fat percentage	Sepsis || id:ieu-b-4980	486484	rs396354	0.443077	0.0629012	1.86794e-12
Body fat percentage	Sepsis || id:ieu-b-4980	486484	rs40071	0.446387	0.0628391	1.21513e-12
Body fat percentage	Sepsis || id:ieu-b-4980	486484	rs41307479	0.447155	0.0627438	1.02815e-12
Body fat percentage	Sepsis || id:ieu-b-4980	486484	rs41310284	0.44277	0.0629399	1.99551e-12
Body fat percentage	Sepsis || id:ieu-b-4980	486484	rs429343	0.437822	0.0626692	2.82359e-12
Body fat percentage	Sepsis || id:ieu-b-4980	486484	rs429358	0.449877	0.0627878	7.77652e-13
Body fat percentage	Sepsis || id:ieu-b-4980	486484	rs4320040	0.442873	0.0629147	1.93268e-12
Body fat percentage	Sepsis || id:ieu-b-4980	486484	rs4398538	0.445053	0.0628624	1.4436e-12
Body fat percentage	Sepsis || id:ieu-b-4980	486484	rs441792	0.441494	0.0629185	2.26812e-12
Body fat percentage	Sepsis || id:ieu-b-4980	486484	rs4466418	0.439461	0.0627618	2.52244e-12
Body fat percentage	Sepsis || id:ieu-b-4980	486484	rs4482463	0.441807	0.0629145	2.18199e-12
Body fat percentage	Sepsis || id:ieu-b-4980	486484	rs4496901	0.442916	0.0629027	1.9048e-12
Body fat percentage	Sepsis || id:ieu-b-4980	486484	rs4500770	0.441539	0.062876	2.18131e-12
Body fat percentage	Sepsis || id:ieu-b-4980	486484	rs4547574	0.443094	0.0628995	1.86164e-12
Body fat percentage	Sepsis || id:ieu-b-4980	486484	rs4690324	0.443221	0.0629093	1.84929e-12
Body fat percentage	Sepsis || id:ieu-b-4980	486484	rs4709745	0.444308	0.0628763	1.59025e-12
Body fat percentage	Sepsis || id:ieu-b-4980	486484	rs4718964	0.44175	0.0629081	2.18469e-12
Body fat percentage	Sepsis || id:ieu-b-4980	486484	rs4722398	0.44345	0.062911	1.80408e-12
Body fat percentage	Sepsis || id:ieu-b-4980	486484	rs4759318	0.444149	0.0629018	1.65313e-12
Body fat percentage	Sepsis || id:ieu-b-4980	486484	rs4762951	0.445986	0.0628014	1.23389e-12
Body fat percentage	Sepsis || id:ieu-b-4980	486484	rs4776337	0.441959	0.0628988	2.1176e-12
Body fat percentage	Sepsis || id:ieu-b-4980	486484	rs479018	0.444497	0.0629498	1.65146e-12
Body fat percentage	Sepsis || id:ieu-b-4980	486484	rs4790841	0.443295	0.0629886	1.95445e-12
Body fat percentage	Sepsis || id:ieu-b-4980	486484	rs4820323	0.4449	0.0630086	1.6538e-12
Body fat percentage	Sepsis || id:ieu-b-4980	486484	rs482787	0.445322	0.0628259	1.35875e-12
Body fat percentage	Sepsis || id:ieu-b-4980	486484	rs4876611	0.434412	0.0626548	4.10812e-12
Body fat percentage	Sepsis || id:ieu-b-4980	486484	rs4894808	0.450337	0.0622851	4.82116e-13
Body fat percentage	Sepsis || id:ieu-b-4980	486484	rs4908676	0.441445	0.0628754	2.2037e-12
Body fat percentage	Sepsis || id:ieu-b-4980	486484	rs529200	0.447544	0.0627295	9.71332e-13
Body fat percentage	Sepsis || id:ieu-b-4980	486484	rs543874	0.438767	0.0631776	3.7851e-12
Body fat percentage	Sepsis || id:ieu-b-4980	486484	rs55707359	0.444159	0.0628882	1.63327e-12
Body fat percentage	Sepsis || id:ieu-b-4980	486484	rs55810445	0.44612	0.0628125	1.22591e-12
Body fat percentage	Sepsis || id:ieu-b-4980	486484	rs55924785	0.447012	0.0627017	1.00969e-12
Body fat percentage	Sepsis || id:ieu-b-4980	486484	rs56094641	0.439424	0.063838	5.84266e-12
Body fat percentage	Sepsis || id:ieu-b-4980	486484	rs56218501	0.441923	0.0629057	2.13813e-12
Body fat percentage	Sepsis || id:ieu-b-4980	486484	rs56328878	0.440484	0.0627967	2.30847e-12
Body fat percentage	Sepsis || id:ieu-b-4980	486484	rs56369689	0.441524	0.0628659	2.16728e-12
Body fat percentage	Sepsis || id:ieu-b-4980	486484	rs56399737	0.447837	0.0627565	9.60114e-13
Body fat percentage	Sepsis || id:ieu-b-4980	486484	rs57636386	0.442251	0.0629667	2.16264e-12
Body fat percentage	Sepsis || id:ieu-b-4980	486484	rs57800857	0.440907	0.062921	2.42964e-12
Body fat percentage	Sepsis || id:ieu-b-4980	486484	rs58120873	0.443735	0.0628987	1.72907e-12
Body fat percentage	Sepsis || id:ieu-b-4980	486484	rs58862095	0.4405	0.0629091	2.52018e-12
Body fat percentage	Sepsis || id:ieu-b-4980	486484	rs59227842	0.442787	0.0630036	2.09565e-12
Body fat percentage	Sepsis || id:ieu-b-4980	486484	rs59499656	0.445068	0.0629307	1.52331e-12
Body fat percentage	Sepsis || id:ieu-b-4980	486484	rs6021948	0.446642	0.0628491	1.18953e-12
Body fat percentage	Sepsis || id:ieu-b-4980	486484	rs6064113	0.446714	0.0627092	1.05161e-12
Body fat percentage	Sepsis || id:ieu-b-4980	486484	rs6103254	0.442716	0.0629096	1.9594e-12
Body fat percentage	Sepsis || id:ieu-b-4980	486484	rs61754230	0.444915	0.0628506	1.4527e-12
Body fat percentage	Sepsis || id:ieu-b-4980	486484	rs61903695	0.444204	0.0629044	1.64624e-12
Body fat percentage	Sepsis || id:ieu-b-4980	486484	rs61910767	0.438441	0.0627053	2.70818e-12
Body fat percentage	Sepsis || id:ieu-b-4980	486484	rs61969510	0.443723	0.0629275	1.77209e-12
Body fat percentage	Sepsis || id:ieu-b-4980	486484	rs61975147	0.447024	0.0627676	1.0645e-12
Body fat percentage	Sepsis || id:ieu-b-4980	486484	rs61986205	0.440905	0.0628676	2.32885e-12
Body fat percentage	Sepsis || id:ieu-b-4980	486484	rs62107261	0.43898	0.0630623	3.37749e-12
Body fat percentage	Sepsis || id:ieu-b-4980	486484	rs62190394	0.439008	0.0628795	2.91563e-12
Body fat percentage	Sepsis || id:ieu-b-4980	486484	rs62218301	0.44795	0.0626163	8.43535e-13
Body fat percentage	Sepsis || id:ieu-b-4980	486484	rs62413414	0.440684	0.0628259	2.30987e-12
Body fat percentage	Sepsis || id:ieu-b-4980	486484	rs62443626	0.444877	0.0628889	1.50516e-12
Body fat percentage	Sepsis || id:ieu-b-4980	486484	rs62621197	0.442017	0.0628874	2.08444e-12
Body fat percentage	Sepsis || id:ieu-b-4980	486484	rs6480350	0.443749	0.0629015	1.73011e-12
Body fat percentage	Sepsis || id:ieu-b-4980	486484	rs6491427	0.445625	0.0629066	1.40145e-12
Body fat percentage	Sepsis || id:ieu-b-4980	486484	rs6500594	0.441622	0.0628813	2.16987e-12
Body fat percentage	Sepsis || id:ieu-b-4980	486484	rs6561937	0.442313	0.0629079	2.04893e-12
Body fat percentage	Sepsis || id:ieu-b-4980	486484	rs6567160	0.45053	0.0630014	8.60829e-13
Body fat percentage	Sepsis || id:ieu-b-4980	486484	rs6575340	0.438651	0.0628202	2.89679e-12
Body fat percentage	Sepsis || id:ieu-b-4980	486484	rs6602997	0.449945	0.0629817	9.06178e-13
Body fat percentage	Sepsis || id:ieu-b-4980	486484	rs6688826	0.441861	0.0628921	2.13012e-12
Body fat percentage	Sepsis || id:ieu-b-4980	486484	rs6693294	0.452935	0.0622911	3.56173e-13
Body fat percentage	Sepsis || id:ieu-b-4980	486484	rs6699744	0.443783	0.0629687	1.81945e-12
Body fat percentage	Sepsis || id:ieu-b-4980	486484	rs6744646	0.426683	0.0624584	8.40438e-12
Body fat percentage	Sepsis || id:ieu-b-4980	486484	rs6749911	0.442083	0.0628808	2.0581e-12
Body fat percentage	Sepsis || id:ieu-b-4980	486484	rs6750646	0.441834	0.0628866	2.12708e-12
Body fat percentage	Sepsis || id:ieu-b-4980	486484	rs6752378	0.450122	0.0630461	9.36212e-13
Body fat percentage	Sepsis || id:ieu-b-4980	486484	rs6754292	0.443861	0.0628927	1.69607e-12
Body fat percentage	Sepsis || id:ieu-b-4980	486484	rs67609008	0.440232	0.0628282	2.43626e-12
Body fat percentage	Sepsis || id:ieu-b-4980	486484	rs6840236	0.44161	0.0629251	2.25032e-12
Body fat percentage	Sepsis || id:ieu-b-4980	486484	rs6847975	0.439684	0.0628132	2.56207e-12
Body fat percentage	Sepsis || id:ieu-b-4980	486484	rs685149	0.442231	0.0628936	2.04437e-12
Body fat percentage	Sepsis || id:ieu-b-4980	486484	rs6875585	0.443145	0.0629197	1.88112e-12
Body fat percentage	Sepsis || id:ieu-b-4980	486484	rs6927268	0.437378	0.0626397	2.90108e-12
Body fat percentage	Sepsis || id:ieu-b-4980	486484	rs6948959	0.442867	0.0629035	1.91666e-12
Body fat percentage	Sepsis || id:ieu-b-4980	486484	rs6973656	0.448301	0.0625386	7.58863e-13
Body fat percentage	Sepsis || id:ieu-b-4980	486484	rs6977416	0.445264	0.0628842	1.43435e-12
Body fat percentage	Sepsis || id:ieu-b-4980	486484	rs7020	0.442732	0.0629538	2.02637e-12
Body fat percentage	Sepsis || id:ieu-b-4980	486484	rs7027304	0.440736	0.0628748	2.38765e-12
Body fat percentage	Sepsis || id:ieu-b-4980	486484	rs704061	0.43839	0.0628331	3.01432e-12
Body fat percentage	Sepsis || id:ieu-b-4980	486484	rs7046679	0.440155	0.0627651	2.33706e-12
Body fat percentage	Sepsis || id:ieu-b-4980	486484	rs7124681	0.459136	0.062549	2.12918e-13
Body fat percentage	Sepsis || id:ieu-b-4980	486484	rs7132908	0.450635	0.0629039	7.84378e-13
Body fat percentage	Sepsis || id:ieu-b-4980	486484	rs7133378	0.450124	0.0628503	7.9601e-13
Body fat percentage	Sepsis || id:ieu-b-4980	486484	rs71658797	0.437243	0.0628335	3.43285e-12
Body fat percentage	Sepsis || id:ieu-b-4980	486484	rs719802	0.443281	0.0629293	1.86652e-12
Body fat percentage	Sepsis || id:ieu-b-4980	486484	rs7206608	0.44539	0.0628428	1.36698e-12
Body fat percentage	Sepsis || id:ieu-b-4980	486484	rs7216121	0.441622	0.0628972	2.19767e-12
Body fat percentage	Sepsis || id:ieu-b-4980	486484	rs7218014	0.447377	0.0629511	1.18822e-12
Body fat percentage	Sepsis || id:ieu-b-4980	486484	rs72634814	0.439123	0.0628088	2.7211e-12
Body fat percentage	Sepsis || id:ieu-b-4980	486484	rs72681698	0.446369	0.0628226	1.20123e-12
Body fat percentage	Sepsis || id:ieu-b-4980	486484	rs72697297	0.445641	0.0628818	1.37085e-12
Body fat percentage	Sepsis || id:ieu-b-4980	486484	rs72703757	0.444246	0.0628862	1.61446e-12
Body fat percentage	Sepsis || id:ieu-b-4980	486484	rs72755233	0.44246	0.0629128	2.02282e-12
Body fat percentage	Sepsis || id:ieu-b-4980	486484	rs72767957	0.440875	0.0628621	2.32643e-12
Body fat percentage	Sepsis || id:ieu-b-4980	486484	rs72803260	0.446292	0.0627485	1.14056e-12
Body fat percentage	Sepsis || id:ieu-b-4980	486484	rs72892910	0.44586	0.0629901	1.45993e-12
Body fat percentage	Sepsis || id:ieu-b-4980	486484	rs72917533	0.437381	0.0626088	2.82975e-12
Body fat percentage	Sepsis || id:ieu-b-4980	486484	rs72976986	0.441642	0.0629474	2.28233e-12
Body fat percentage	Sepsis || id:ieu-b-4980	486484	rs72995085	0.443102	0.062902	1.8636e-12
Body fat percentage	Sepsis || id:ieu-b-4980	486484	rs7321331	0.441968	0.0628897	2.10002e-12
Body fat percentage	Sepsis || id:ieu-b-4980	486484	rs73213501	0.444744	0.0629098	1.5545e-12
Body fat percentage	Sepsis || id:ieu-b-4980	486484	rs7357754	0.443467	0.0629331	1.83289e-12
Body fat percentage	Sepsis || id:ieu-b-4980	486484	rs74288880	0.444015	0.0628858	1.65717e-12
Body fat percentage	Sepsis || id:ieu-b-4980	486484	rs7442885	0.441862	0.0629039	2.14995e-12
Body fat percentage	Sepsis || id:ieu-b-4980	486484	rs74576293	0.440289	0.0628729	2.50805e-12
Body fat percentage	Sepsis || id:ieu-b-4980	486484	rs74618095	0.443169	0.0629093	1.8602e-12
Body fat percentage	Sepsis || id:ieu-b-4980	486484	rs7463186	0.44762	0.062607	8.69767e-13
Body fat percentage	Sepsis || id:ieu-b-4980	486484	rs7498665	0.43406	0.0629885	5.53597e-12
Body fat percentage	Sepsis || id:ieu-b-4980	486484	rs75135487	0.441645	0.0628886	2.17687e-12
Body fat percentage	Sepsis || id:ieu-b-4980	486484	rs7535438	0.441251	0.0628471	2.20261e-12
Body fat percentage	Sepsis || id:ieu-b-4980	486484	rs75412871	0.442226	0.0629002	2.05643e-12
Body fat percentage	Sepsis || id:ieu-b-4980	486484	rs7575523	0.435489	0.0627044	3.78139e-12
Body fat percentage	Sepsis || id:ieu-b-4980	486484	rs7598246	0.446874	0.0626781	1.00611e-12
Body fat percentage	Sepsis || id:ieu-b-4980	486484	rs76115890	0.44274	0.0628994	1.93822e-12
Body fat percentage	Sepsis || id:ieu-b-4980	486484	rs7630228	0.439764	0.0628146	2.5415e-12
Body fat percentage	Sepsis || id:ieu-b-4980	486484	rs76345589	0.442782	0.062912	1.94851e-12
Body fat percentage	Sepsis || id:ieu-b-4980	486484	rs7680610	0.446338	0.0627345	1.12144e-12
Body fat percentage	Sepsis || id:ieu-b-4980	486484	rs76856798	0.442947	0.0628984	1.8914e-12
Body fat percentage	Sepsis || id:ieu-b-4980	486484	rs7707394	0.446089	0.0628748	1.2947e-12
Body fat percentage	Sepsis || id:ieu-b-4980	486484	rs7762794	0.447357	0.0626106	8.99461e-13
Body fat percentage	Sepsis || id:ieu-b-4980	486484	rs7773916	0.444238	0.0628838	1.61292e-12
Body fat percentage	Sepsis || id:ieu-b-4980	486484	rs7789056	0.443734	0.0629464	1.79705e-12
Body fat percentage	Sepsis || id:ieu-b-4980	486484	rs7796825	0.442326	0.0628887	2.01463e-12
Body fat percentage	Sepsis || id:ieu-b-4980	486484	rs78296744	0.440086	0.0628651	2.55084e-12
Body fat percentage	Sepsis || id:ieu-b-4980	486484	rs7843109	0.442678	0.0629066	1.96321e-12
Body fat percentage	Sepsis || id:ieu-b-4980	486484	rs78744936	0.441639	0.0628895	2.18003e-12
Body fat percentage	Sepsis || id:ieu-b-4980	486484	rs7893571	0.437711	0.0625452	2.59062e-12
Body fat percentage	Sepsis || id:ieu-b-4980	486484	rs7925725	0.446905	0.0627918	1.1011e-12
Body fat percentage	Sepsis || id:ieu-b-4980	486484	rs7942368	0.443931	0.0628873	1.67528e-12
Body fat percentage	Sepsis || id:ieu-b-4980	486484	rs79518326	0.443993	0.0629129	1.69815e-12
Body fat percentage	Sepsis || id:ieu-b-4980	486484	rs7960609	0.443516	0.0628955	1.76836e-12
Body fat percentage	Sepsis || id:ieu-b-4980	486484	rs7966251	0.44062	0.0628038	2.28594e-12
Body fat percentage	Sepsis || id:ieu-b-4980	486484	rs7972728	0.442319	0.0629809	2.17063e-12
Body fat percentage	Sepsis || id:ieu-b-4980	486484	rs7975187	0.442118	0.0628955	2.07411e-12
Body fat percentage	Sepsis || id:ieu-b-4980	486484	rs798549	0.441051	0.0628395	2.23953e-12
Body fat percentage	Sepsis || id:ieu-b-4980	486484	rs7987928	0.4403	0.0628555	2.47056e-12
Body fat percentage	Sepsis || id:ieu-b-4980	486484	rs8096564	0.444003	0.0629016	1.68079e-12
Body fat percentage	Sepsis || id:ieu-b-4980	486484	rs811054	0.444013	0.062897	1.67264e-12
Body fat percentage	Sepsis || id:ieu-b-4980	486484	rs8112818	0.440614	0.0629373	2.54433e-12
Body fat percentage	Sepsis || id:ieu-b-4980	486484	rs812949	0.443946	0.0629328	1.73478e-12
Body fat percentage	Sepsis || id:ieu-b-4980	486484	rs815163	0.444991	0.0628536	1.44365e-12
Body fat percentage	Sepsis || id:ieu-b-4980	486484	rs843901	0.439754	0.0627702	2.45609e-12
Body fat percentage	Sepsis || id:ieu-b-4980	486484	rs853961	0.439597	0.0628516	2.66769e-12
Body fat percentage	Sepsis || id:ieu-b-4980	486484	rs879620	0.438654	0.0628687	3.00881e-12
Body fat percentage	Sepsis || id:ieu-b-4980	486484	rs881929	0.443002	0.0629758	1.99998e-12
Body fat percentage	Sepsis || id:ieu-b-4980	486484	rs885114	0.445291	0.0629248	1.47768e-12
Body fat percentage	Sepsis || id:ieu-b-4980	486484	rs9289630	0.442477	0.0629375	2.05931e-12
Body fat percentage	Sepsis || id:ieu-b-4980	486484	rs9304665	0.439018	0.0627315	2.58971e-12
Body fat percentage	Sepsis || id:ieu-b-4980	486484	rs9321191	0.441558	0.0628642	2.15604e-12
Body fat percentage	Sepsis || id:ieu-b-4980	486484	rs9358912	0.447463	0.0630622	1.28816e-12
Body fat percentage	Sepsis || id:ieu-b-4980	486484	rs9372414	0.440665	0.062817	2.29848e-12
Body fat percentage	Sepsis || id:ieu-b-4980	486484	rs9389857	0.445709	0.0628031	1.2756e-12
Body fat percentage	Sepsis || id:ieu-b-4980	486484	rs9568867	0.440516	0.0629091	2.51593e-12
Body fat percentage	Sepsis || id:ieu-b-4980	486484	rs957919	0.441539	0.062929	2.2755e-12
Body fat percentage	Sepsis || id:ieu-b-4980	486484	rs9645335	0.442185	0.0628939	2.05561e-12
Body fat percentage	Sepsis || id:ieu-b-4980	486484	rs972283	0.44518	0.0629534	1.53173e-12
Body fat percentage	Sepsis || id:ieu-b-4980	486484	rs9788550	0.442485	0.0629627	2.09921e-12
Body fat percentage	Sepsis || id:ieu-b-4980	486484	rs9814758	0.445378	0.0629204	1.4579e-12
Body fat percentage	Sepsis || id:ieu-b-4980	486484	rs9843653	0.441034	0.0630055	2.56092e-12
Body fat percentage	Sepsis || id:ieu-b-4980	486484	rs9865173	0.439149	0.062782	2.65596e-12
Body fat percentage	Sepsis || id:ieu-b-4980	486484	rs9892466	0.443522	0.0629055	1.78138e-12
Body fat percentage	Sepsis || id:ieu-b-4980	486484	rs9955276	0.442935	0.0629012	1.89837e-12
Body fat percentage	Sepsis || id:ieu-b-4980	486484	rs998584	0.443445	0.0629049	1.79637e-12
Body fat percentage	Sepsis || id:ieu-b-4980	486484	All	0.443098	0.0627705	1.67678e-12
body mass index	Sepsis || id:ieu-b-4980	486484	rs10009336	0.434309	0.0443647	1.24896e-22
body mass index	Sepsis || id:ieu-b-4980	486484	rs1006896	0.432127	0.0443279	1.87364e-22
body mass index	Sepsis || id:ieu-b-4980	486484	rs10132280	0.438985	0.0443236	3.9954e-23
body mass index	Sepsis || id:ieu-b-4980	486484	rs10169594	0.433127	0.0443364	1.52799e-22
body mass index	Sepsis || id:ieu-b-4980	486484	rs10182181	0.441146	0.044478	3.46612e-23
body mass index	Sepsis || id:ieu-b-4980	486484	rs10192119	0.437064	0.0442751	5.52993e-23
body mass index	Sepsis || id:ieu-b-4980	486484	rs10197031	0.436062	0.0443688	8.51932e-23
body mass index	Sepsis || id:ieu-b-4980	486484	rs10243319	0.436556	0.044282	6.29594e-23
body mass index	Sepsis || id:ieu-b-4980	486484	rs10247983	0.434438	0.0443673	1.22047e-22
body mass index	Sepsis || id:ieu-b-4980	486484	rs10248136	0.435514	0.0443412	9.06355e-23
body mass index	Sepsis || id:ieu-b-4980	486484	rs10269783	0.430786	0.04418	1.83204e-22
body mass index	Sepsis || id:ieu-b-4980	486484	rs10408324	0.430196	0.0440139	1.45431e-22
body mass index	Sepsis || id:ieu-b-4980	486484	rs10478110	0.438276	0.0440336	2.44165e-23
body mass index	Sepsis || id:ieu-b-4980	486484	rs1048932	0.43592	0.0443801	9.01492e-23
body mass index	Sepsis || id:ieu-b-4980	486484	rs10492229	0.434845	0.0443735	1.12948e-22
body mass index	Sepsis || id:ieu-b-4980	486484	rs10510419	0.434082	0.0443741	1.34099e-22
body mass index	Sepsis || id:ieu-b-4980	486484	rs10518694	0.433503	0.0443409	1.41888e-22
body mass index	Sepsis || id:ieu-b-4980	486484	rs1064213	0.434937	0.0443723	1.10376e-22
body mass index	Sepsis || id:ieu-b-4980	486484	rs10733051	0.433744	0.0443466	1.36157e-22
body mass index	Sepsis || id:ieu-b-4980	486484	rs10742752	0.43563	0.0443569	9.14123e-23
body mass index	Sepsis || id:ieu-b-4980	486484	rs10747488	0.43448	0.0443662	1.20613e-22
body mass index	Sepsis || id:ieu-b-4980	486484	rs10750215	0.433763	0.0443532	1.37539e-22
body mass index	Sepsis || id:ieu-b-4980	486484	rs1075901	0.432266	0.0442883	1.6669e-22
body mass index	Sepsis || id:ieu-b-4980	486484	rs10768994	0.435566	0.0443525	9.18278e-23
body mass index	Sepsis || id:ieu-b-4980	486484	rs10795422	0.430593	0.0441552	1.81184e-22
body mass index	Sepsis || id:ieu-b-4980	486484	rs10811871	0.435484	0.0443492	9.28655e-23
body mass index	Sepsis || id:ieu-b-4980	486484	rs10832778	0.43534	0.0443656	9.94237e-23
body mass index	Sepsis || id:ieu-b-4980	486484	rs10858334	0.433578	0.0443415	1.39716e-22
body mass index	Sepsis || id:ieu-b-4980	486484	rs10867256	0.437419	0.0442345	4.66311e-23
body mass index	Sepsis || id:ieu-b-4980	486484	rs10878946	0.435336	0.0443689	1.00227e-22
body mass index	Sepsis || id:ieu-b-4980	486484	rs10914462	0.43595	0.0443334	8.08079e-23
body mass index	Sepsis || id:ieu-b-4980	486484	rs10915840	0.436057	0.0443195	7.65176e-23
body mass index	Sepsis || id:ieu-b-4980	486484	rs10920678	0.436653	0.0443514	7.18276e-23
body mass index	Sepsis || id:ieu-b-4980	486484	rs10938397	0.432995	0.0445626	2.56318e-22
body mass index	Sepsis || id:ieu-b-4980	486484	rs10942267	0.432986	0.0443614	1.66477e-22
body mass index	Sepsis || id:ieu-b-4980	486484	rs10953740	0.433337	0.0443782	1.59691e-22
body mass index	Sepsis || id:ieu-b-4980	486484	rs10962550	0.430805	0.0442185	1.98344e-22
body mass index	Sepsis || id:ieu-b-4980	486484	rs10968114	0.433667	0.0443556	1.41266e-22
body mass index	Sepsis || id:ieu-b-4980	486484	rs10971709	0.435629	0.0443452	8.91196e-23
body mass index	Sepsis || id:ieu-b-4980	486484	rs10984756	0.436404	0.0442943	6.69457e-23
body mass index	Sepsis || id:ieu-b-4980	486484	rs11030618	0.435852	0.0443364	8.31484e-23
body mass index	Sepsis || id:ieu-b-4980	486484	rs11066188	0.434134	0.0443701	1.31394e-22
body mass index	Sepsis || id:ieu-b-4980	486484	rs11084553	0.433958	0.0443895	1.4254e-22
body mass index	Sepsis || id:ieu-b-4980	486484	rs11105839	0.433347	0.044335	1.45069e-22
body mass index	Sepsis || id:ieu-b-4980	486484	rs11115176	0.434673	0.0443659	1.15449e-22
body mass index	Sepsis || id:ieu-b-4980	486484	rs11118308	0.435183	0.0443563	1.00888e-22
body mass index	Sepsis || id:ieu-b-4980	486484	rs1112613	0.434258	0.0443638	1.26071e-22
body mass index	Sepsis || id:ieu-b-4980	486484	rs11150911	0.432952	0.0443305	1.5684e-22
body mass index	Sepsis || id:ieu-b-4980	486484	rs11165643	0.43282	0.0444152	1.94052e-22
body mass index	Sepsis || id:ieu-b-4980	486484	rs11170468	0.432816	0.0443003	1.51402e-22
body mass index	Sepsis || id:ieu-b-4980	486484	rs11173522	0.43413	0.0443631	1.29513e-22
body mass index	Sepsis || id:ieu-b-4980	486484	rs11185111	0.433892	0.0443649	1.3712e-22
body mass index	Sepsis || id:ieu-b-4980	486484	rs11251352	0.434726	0.0443673	1.14447e-22
body mass index	Sepsis || id:ieu-b-4980	486484	rs11496125	0.432953	0.0443814	1.75094e-22
body mass index	Sepsis || id:ieu-b-4980	486484	rs11505821	0.43625	0.0443666	8.12899e-23
body mass index	Sepsis || id:ieu-b-4980	486484	rs11538	0.432913	0.0443038	1.49288e-22
body mass index	Sepsis || id:ieu-b-4980	486484	rs1158805	0.436025	0.044353	8.29596e-23
body mass index	Sepsis || id:ieu-b-4980	486484	rs11609659	0.432575	0.0443267	1.69166e-22
body mass index	Sepsis || id:ieu-b-4980	486484	rs11611246	0.433163	0.0444148	1.7968e-22
body mass index	Sepsis || id:ieu-b-4980	486484	rs11615578	0.432258	0.044273	1.6155e-22
body mass index	Sepsis || id:ieu-b-4980	486484	rs11656076	0.431852	0.0442508	1.68499e-22
body mass index	Sepsis || id:ieu-b-4980	486484	rs11672660	0.434225	0.0445015	1.71261e-22
body mass index	Sepsis || id:ieu-b-4980	486484	rs11713193	0.433696	0.0444646	1.77784e-22
body mass index	Sepsis || id:ieu-b-4980	486484	rs11736228	0.431683	0.0442405	1.71094e-22
body mass index	Sepsis || id:ieu-b-4980	486484	rs11738695	0.435038	0.0443573	1.0443e-22
body mass index	Sepsis || id:ieu-b-4980	486484	rs11739877	0.435695	0.0443481	8.83768e-23
body mass index	Sepsis || id:ieu-b-4980	486484	rs11781699	0.433097	0.0443173	1.47583e-22
body mass index	Sepsis || id:ieu-b-4980	486484	rs11855853	0.434168	0.0443766	1.32265e-22
body mass index	Sepsis || id:ieu-b-4980	486484	rs1187352	0.434388	0.0443705	1.24269e-22
body mass index	Sepsis || id:ieu-b-4980	486484	rs11880870	0.43623	0.0444029	8.84493e-23
body mass index	Sepsis || id:ieu-b-4980	486484	rs11889536	0.43573	0.0443662	9.12272e-23
body mass index	Sepsis || id:ieu-b-4980	486484	rs11908637	0.435233	0.0443556	9.96264e-23
body mass index	Sepsis || id:ieu-b-4980	486484	rs11945861	0.434647	0.0443771	1.19022e-22
body mass index	Sepsis || id:ieu-b-4980	486484	rs11951673	0.435335	0.0443652	9.94558e-23
body mass index	Sepsis || id:ieu-b-4980	486484	rs12033257	0.433093	0.0443607	1.62309e-22
body mass index	Sepsis || id:ieu-b-4980	486484	rs12041258	0.433977	0.0443704	1.36164e-22
body mass index	Sepsis || id:ieu-b-4980	486484	rs12044597	0.432963	0.0443581	1.66125e-22
body mass index	Sepsis || id:ieu-b-4980	486484	rs12049202	0.432847	0.0444036	1.88119e-22
body mass index	Sepsis || id:ieu-b-4980	486484	rs12098284	0.433965	0.044367	1.35538e-22
body mass index	Sepsis || id:ieu-b-4980	486484	rs12150665	0.429617	0.044172	2.33565e-22
body mass index	Sepsis || id:ieu-b-4980	486484	rs1218822	0.436369	0.0443679	7.93801e-23
body mass index	Sepsis || id:ieu-b-4980	486484	rs12299814	0.436802	0.0443183	6.45528e-23
body mass index	Sepsis || id:ieu-b-4980	486484	rs12328930	0.433424	0.0443306	1.41221e-22
body mass index	Sepsis || id:ieu-b-4980	486484	rs12334877	0.433682	0.0443569	1.4118e-22
body mass index	Sepsis || id:ieu-b-4980	486484	rs12364470	0.435624	0.0443663	9.34432e-23
body mass index	Sepsis || id:ieu-b-4980	486484	rs12369179	0.432427	0.0444092	2.08988e-22
body mass index	Sepsis || id:ieu-b-4980	486484	rs12416812	0.433825	0.0443595	1.37551e-22
body mass index	Sepsis || id:ieu-b-4980	486484	rs1241986	0.436378	0.044286	6.61098e-23
body mass index	Sepsis || id:ieu-b-4980	486484	rs12422552	0.434619	0.0443736	1.18834e-22
body mass index	Sepsis || id:ieu-b-4980	486484	rs12429545	0.43304	0.0444276	1.89826e-22
body mass index	Sepsis || id:ieu-b-4980	486484	rs12448257	0.432955	0.0443656	1.69134e-22
body mass index	Sepsis || id:ieu-b-4980	486484	rs12546578	0.433534	0.044364	1.48202e-22
body mass index	Sepsis || id:ieu-b-4980	486484	rs12564992	0.433099	0.0443427	1.55866e-22
body mass index	Sepsis || id:ieu-b-4980	486484	rs12593036	0.432935	0.0443553	1.66112e-22
body mass index	Sepsis || id:ieu-b-4980	486484	rs12602912	0.435866	0.0443655	8.83725e-23
body mass index	Sepsis || id:ieu-b-4980	486484	rs1260326	0.434258	0.044364	1.26112e-22
body mass index	Sepsis || id:ieu-b-4980	486484	rs12629015	0.435955	0.0443222	7.87501e-23
body mass index	Sepsis || id:ieu-b-4980	486484	rs1266874	0.434168	0.0443798	1.33193e-22
body mass index	Sepsis || id:ieu-b-4980	486484	rs12675063	0.433398	0.0443328	1.42706e-22
body mass index	Sepsis || id:ieu-b-4980	486484	rs1268065	0.436578	0.0442731	6.14249e-23
body mass index	Sepsis || id:ieu-b-4980	486484	rs12680842	0.431364	0.0442193	1.75396e-22
body mass index	Sepsis || id:ieu-b-4980	486484	rs12718572	0.434112	0.0443679	1.31432e-22
body mass index	Sepsis || id:ieu-b-4980	486484	rs12762034	0.436854	0.0443038	6.17962e-23
body mass index	Sepsis || id:ieu-b-4980	486484	rs12779328	0.435515	0.0443392	9.02035e-23
body mass index	Sepsis || id:ieu-b-4980	486484	rs1285997	0.436771	0.0443108	6.39273e-23
body mass index	Sepsis || id:ieu-b-4980	486484	rs12888545	0.432955	0.0443293	1.56319e-22
body mass index	Sepsis || id:ieu-b-4980	486484	rs12888955	0.430729	0.0442855	2.33217e-22
body mass index	Sepsis || id:ieu-b-4980	486484	rs12905439	0.433565	0.0443525	1.43509e-22
body mass index	Sepsis || id:ieu-b-4980	486484	rs12914489	0.435231	0.0443558	9.97082e-23
body mass index	Sepsis || id:ieu-b-4980	486484	rs12922346	0.433812	0.0443649	1.39546e-22
body mass index	Sepsis || id:ieu-b-4980	486484	rs12933482	0.435565	0.0443537	9.21168e-23
body mass index	Sepsis || id:ieu-b-4980	486484	rs12936083	0.435544	0.0443663	9.51404e-23
body mass index	Sepsis || id:ieu-b-4980	486484	rs12939549	0.435932	0.0443993	9.37848e-23
body mass index	Sepsis || id:ieu-b-4980	486484	rs1296328	0.436615	0.0443801	7.71613e-23
body mass index	Sepsis || id:ieu-b-4980	486484	rs12981256	0.433027	0.0443584	1.63859e-22
body mass index	Sepsis || id:ieu-b-4980	486484	rs13021737	0.420585	0.0445143	3.44333e-21
body mass index	Sepsis || id:ieu-b-4980	486484	rs13047416	0.434051	0.0443885	1.39322e-22
body mass index	Sepsis || id:ieu-b-4980	486484	rs13069244	0.434473	0.0443636	1.20129e-22
body mass index	Sepsis || id:ieu-b-4980	486484	rs13107325	0.439733	0.0443739	3.77723e-23
[truncated: 23,356 more rows]
